# Supplementary material for: Pseudomonas aeruginosa heme metabolites biliverdin IXβ and IXδ are integral to lifestyle adaptations associated with chronic infection
Source: mBio. 2024 Feb 6;15(3):e02763-23. doi: 10.1128/mbio.02763-23 (PMC10936436; doi:10.1128/mbio.02763-23)
Supplement: Table S1 — Shaking proteomics data. [file mbio.02763-23-s0002.xlsx]

## Sheet: hemOa vs PAO1
Table S1	Upregulated in both hemO allelic strains vs. PAO1
Accession #	Description	Abundance Ratio: hemOa vs PAO1	Abundance Ratio Adj. P-Value	Abundance Ratio: hemOin vs PAO1	Abundance Ratio Adj. P-Value
PA0029	probable sulfate transporter	1000	3.59429e-16	1000	3.59429e-16
PA0059	osmotically inducible protein OsmC	5.313	2.90537e-09	4.608	5.84586e-10
PA0095	vgrG1b	1000	3.3973e-16	1000	3.59429e-16
PA0122	rahU	15.698	3.3973e-16	19.231	3.59429e-16
PA0176	aerotaxis transducer Aer2	5.672	5.41037e-10	8.333	3.59429e-16
PA0177	probable purine-binding chemotaxis protein	1000	3.3973e-16	1000	3.59429e-16
PA0178	probable two-component sensor	1000	3.3973e-16	1000	3.59429e-16
PA0179	probable two-component response regulator	5.541	9.94944e-10	7.576	3.59429e-16
PA0242	hypothetical protein	1000	3.3973e-16	1000	3.59429e-16
PA0329	conserved hypothetical protein	2.348	0.0130049	2.146	0.0227666
PA0459	probable ClpA/B protease ATP binding subunit	3.171	0.000166612	3.731	5.67313e-07
PA0586	conserved hypothetical protein	3.342	6.74519e-05	3.497	1.7639e-05
PA0587	conserved hypothetical protein	2.886	0.000787971	3.215	0.000105165
PA0588	conserved hypothetical protein	2.744	0.00165713	3.333	2.5187e-05
PA0598	hypothetical protein	2.69	0.00219884	2.703	0.000124415
PA0697	hypothetical protein	1000	3.3973e-16	1000	3.59429e-16
PA0784	probable transcriptional regulator	2.621	0.00524638	3.509	0.00148033
PA0852	chitin-binding protein CbpD precursor	7.517	1.68935e-13	5.65	1.15883e-10
PA0853	probable oxidoreductase	2.409	0.00951365	2.358	0.0129814
PA0854	fumarate hydratase FumC2	2.448	0.00778283	3.058	0.000260162
PA0861	RbDA	2.713	0.00196487	3.205	0.00107921
PA0876	probable transcriptional regulator	1000	3.3973e-16	1000	3.59429e-16
PA0877	probable transcriptional regulator	1000	3.59429e-16	1000	3.59429e-16
PA0954	probable acylphosphatase	3.312	7.96391e-05	2.793	0.000159712
PA0996	PqsA	10.931	3.3973e-16	13.514	3.59429e-16
PA0997	PqsB	11.667	3.3973e-16	12.821	3.59429e-16
PA0998	PqsC	8.324	7.44294e-15	10.638	3.59429e-16
PA0999	3-oxoacyl-[acyl-carrier-protein] synthase III PqsD	10.305	3.3973e-16	11.236	3.59429e-16
PA1000	Quinolone signal response protein PqsE	7.231	5.44088e-13	11.494	3.59429e-16
PA1002	anthranilate synthase component II phnB	4.422	2.9093e-07	4.292	0.00019405
PA1041	probable outer membrane protein precursor	2.574	0.00403435	3.311	2.87188e-05
PA1130	rhamnosyltransferase 2 rhlC	2.46	0.00731771	2.618	0.0192783
PA1135	conserved hypothetical protein	2.207	0.0276898	2.404	0.00424792
PA1166	hypothetical protein	4.064	1.41921e-06	4.785	3.49286e-06
PA1202	probable hydrolase	3.156	0.000180702	3.04	0.000131928
PA1216	hypothetical protein	10.833	3.3973e-16	5.682	9.76981e-11
PA1217	probable 2-isopropylmalate synthase	1000	3.3973e-16	1000	3.59429e-16
PA1218	hypothetical protein	18.823	3.3973e-16	13.158	3.59429e-16
PA1220	hypothetical protein	1000	3.3973e-16	1000	3.59429e-16
PA1232	hypothetical protein	1000	3.3973e-16	1000	3.59429e-16
PA1246	alkaline protease secretion protein AprD	2.719	0.00401035	3.311	0.0061807
PA1323	hypothetical protein	1000	3.3973e-16	1000	3.59429e-16
PA1324	hypothetical protein	7.061	1.10955e-12	6.369	3.81872e-12
PA1344	probable short-chain dehydrogenase	2.782	0.00139679	2.89	6.91215e-05
PA1470	probable short-chain dehydrogenase	3.986	2.11793e-06	4.255	1.01307e-05
PA1494	mucoidy inhibitor gene A MiuA	2.879	0.000810535	2.674	0.00515707
PA1562	aconitate hydratase 1 AcnA	2.39	0.010377	2.32	0.00232036
PA1641	hypothetical protein	2.18	0.032066	2.075	0.0327798
PA1741	hypothetical protein	2.277	0.0191548	2.941	7.11529e-05
PA1746	hypothetical protein	2.654	0.00259396	2.778	0.00388169
PA1887	hypothetical protein	4.483	2.34455e-06	6.024	3.08159e-05
PA1899	hypothetical protein	1000	3.3973e-16	1000	3.59429e-16
PA1900	probable phenazine biosynthesis protein PhzB2	31.338	3.3973e-16	17.241	3.59429e-16
PA1904	probable phenazine biosynthesis protein phzF2	28.068	3.3973e-16	16.393	3.59429e-16
PA1930	probable chemotaxis transducer	5.289	3.22752e-09	5.747	5.31415e-10
PA2003	3-hydroxybutyrate dehydrogenase BdhA	4.051	1.50828e-06	4.255	2.46929e-08
PA2030	hypothetical protein	4.388	2.63701e-07	4.255	1.50523e-07
PA2047	chloramphenicol resistance activator CmrA	1000	3.59429e-16	1000	3.59429e-16
PA2069	probable carbamoyl transferase	27.228	3.3973e-16	15.625	3.59429e-16
PA2071	elongation factor G FusA2	2.768	0.00147474	2.74	0.000221828
PA2090	hypothetical protein	3.321	0.000422803	4.329	0.000867149
PA2160	probable glycosyl hydrolase	1000	3.3973e-16	1000	3.59429e-16
PA2161	hypothetical protein	8.315	4.08032e-12	7.937	6.54283e-06
PA2190	conserved hypothetical protein	10.114	3.3973e-16	10.526	1.75843e-10
PA2205	hypothetical protein	1000	3.3973e-16	1000	3.59429e-16
PA2261	hypothetical protein	2.411	0.00942408	2.037	0.0392196
PA2300	chitinase ChiC	11.277	3.3973e-16	7.874	3.59429e-16
PA2302	AmbE	2.99	0.000442815	2.695	0.000964947
PA2303	AmbD	2.807	0.00121987	2.532	0.00534956
PA2304	AmbC	2.726	0.0018243	2.012	0.0164456
PA2305	AmbB	3.555	2.15705e-05	3.597	4.27429e-07
PA2327	probable permease of ABC transporter	2.888	0.000801868	3.058	0.00110435
PA2345	conserved hypothetical protein	2.928	0.000624367	2.825	0.00621414
PA2365	HsiB3	1000	3.3973e-16	1000	3.59429e-16
PA2369	HsiG3	2.802	0.00569696	3.534	0.0183679
PA2431	hypothetical protein	1000	3.3973e-16	1000	3.59429e-16
PA2433	hypothetical protein	4.696	5.66675e-08	6.944	4.65554e-13
PA2448	hypothetical protein	3.213	0.000152497	2.551	0.0499118
PA2463	hypothetical protein	6.625	1.24188e-11	11.494	7.75923e-15
PA2544	hypothetical protein	2.875	0.000783963	2.825	0.00675553
PA2562	hypothetical protein	3.179	0.000161066	2.933	8.97413e-05
PA2572	probable two-component response regulator	2.253	0.0273511	3.268	0.00157037
PA2573	probable chemotaxis transducer	2.776	0.00143085	4.219	2.77035e-08
PA2587	probable FAD-dependent monooxygenase	2.426	0.0087608	2.564	0.00046766
PA2628	hypothetical protein	1000	3.59429e-16	1000	3.59429e-16
PA2684	Tse5	4.865	2.51406e-08	2.551	0.0126941
PA2717	chloroperoxidase precursor Cpo	2.672	0.00240777	3.401	1.79304e-05
PA2747	hypothetical protein	2.363	0.0120606	3.311	1.28053e-05
PA2754	conserved hypothetical protein	4.481	1.64899e-07	2.907	0.000131928
PA2815	probable acyl-CoA dehydrogenase	2.778	0.00141963	2.809	0.00051351
PA2833	conserved hypothetical protein	18.822	3.3973e-16	7.143	7.62492e-08
PA3023	conserved hypothetical protein	2.619	0.00586661	3.333	0.00515639
PA3040	conserved hypothetical protein	3.238	0.00011684	2.353	0.00680746
PA3042	hypothetical protein	2.772	0.001452	2.584	0.00067464
PA3049	ribosome modulation factor rmf	3.859	4.11204e-06	3.155	5.76081e-05
PA3226	probable hydrolase	1000	3.3973e-16	1000	3.59429e-16
PA3250	hypothetical protein	2.198	0.0290721	2.525	0.00187488
PA3271	probable two-component sensor	4.113	1.43481e-05	5	0.000237575
PA3273	hypothetical protein	27.707	3.3973e-16	27.778	3.59429e-16
PA3295	probable HIT family protein	1000	3.3973e-16	1000	3.59429e-16
PA3314	probable ATP-binding component of ABC transporter	5.517	1.10518e-09	3.257	6.71571e-05
PA3327	probable non-ribosomal peptide synthetase	2.614	0.00324567	2.024	0.0419679
PA3330	probable short chain dehydrogenase	2.992	0.000440673	2.088	0.0299943
PA3336	probable major facilitator superfamily (MFS) transporter	2.404	0.00967751	2.257	0.0119824
PA3361	fucose-binding lectin PA-IIL LecB	9.348	3.3973e-16	14.493	3.59429e-16
PA3440.1	Uncharacterized protein	3.251	0.000331669	3.425	0.00695749
PA3459	probable glutamine amidotransferase asnB	2.5	0.00587896	2.198	0.0132617
PA3460	probable acetyltransferase	2.485	0.00633675	2.342	0.00627067
PA3461	conserved hypothetical protein	3.659	1.2202e-05	3.559	1.84576e-07
PA3477	transcriptional regulator RhlR	3.466	3.4164e-05	3.344	9.29825e-07
PA3478	rhamnosyltransferase chain B	7.262	4.86653e-13	8.197	3.59429e-16
PA3479	rhamnosyltransferase chain A	2.295	0.0173631	5.682	2.97471e-13
PA3550	alginate o-acetyltransferase AlgF	7.119	1.12325e-12	3.279	0.00584492
PA3614	putative esterase	2.224	0.0254051	2.915	2.24172e-05
PA3691	hypothetical protein	15.142	3.3973e-16	7.194	3.59429e-16
PA3692	Lipotoxon F, LptF	6.872	2.45482e-12	5.714	9.15589e-11
PA3723	probable FMN oxidoreductase	2.679	0.00233271	2.66	0.000781049
PA3724	elastase LasB	1000	3.3973e-16	1000	3.59429e-16
PA3760	N-Acetyl-D-Glucosamine phosphotransferase system transporter	6.338	1.50142e-11	3.378	0.000228269
PA3795	probable oxidoreductase	2.21	0.0274462	2.273	0.00327161
PA3813	probable iron-binding protein IscU	2.186	0.0310903	2.016	0.0252133
PA3819	conserved hypothetical protein	5.838	2.48402e-10	6.329	2.20525e-13
PA3835	hypothetical protein	3.541	2.30667e-05	2.95	0.00335696
PA3889	OpuC ABC transporter, periplasmic substrate-binding protein, OpuCC	4.895	2.16777e-08	3.623	8.50237e-05
PA3890	OpuC ABC transporter, permease protein, OpuCB	6.234	1.2088e-10	5.181	2.35664e-05
PA3891	OpuC ABC transporter, ATP-binding protein, OpuCA	4.861	2.53591e-08	3.802	7.04091e-06
PA4141	hypothetical protein	10.264	3.3973e-16	5.618	1.26631e-13
PA4190	probable FAD-dependent monooxygenase PqsL	3.741	7.77915e-06	4.274	3.15797e-08
PA4212	phenazine biosynthesis protein PhzC1	14.872	3.3973e-16	9.259	6.12235e-14
PA4213	phenazine biosynthesis protein PhzD1	2.949	0.000555398	2.114	0.0418819
PA4216	probable pyridoxamine 5'-phosphate oxidase PhzG1	2.505	0.00576864	2.066	0.027939
PA4217	flavin-containing monooxygenase PhzS	2.671	0.00240777	2.37	0.00128372
PA4393	AmpG	5.791	3.68091e-08	6.289	6.901e-05
PA4495	hypothetical protein	2.095	0.049015	2.016	0.043752
PA4738	conserved hypothetical protein	4.572	1.0498e-07	4.464	5.2496e-08
PA4739	conserved hypothetical protein	5.894	1.9289e-10	4.065	4.18918e-07
PA4798	hypothetical protein	1000	3.3973e-16	1000	3.59429e-16
PA4876	osmotically inducible lipoprotein OsmE	4.751	4.28865e-08	3.623	5.12969e-06
PA4884	hypothetical protein	13.56	3.3973e-16	7.874	7.75923e-15
PA5017	Dispersion protein DipA	3.298	8.56572e-05	2.531	0.000853154
PA5058	poly(3-hydroxyalkanoic acid) synthase 2 PhaC2	1000	3.59429e-16	1000	3.59429e-16
PA5171	arginine deiminase ArcA	2.333	0.0140645	2.273	0.010674
PA5173	carbamate kinase ArcC	2.607	0.00337709	2.732	0.000790042
PA5178	conserved hypothetical protein	2.573	0.00404652	2.611	0.0015389
PA5280	site-specific recombinase Sss	1000	3.3973e-16	1000	3.3973e-16
PA5516	pyridoxamine kinase PdxY	4.186	7.51155e-07	3.906	2.28049e-07

## Sheet: hemOin vs PAO1 
Table S1	5 uM heme shaking conditions hemOin vs. PAO1 WT
Accession #	Description	Abundance Ratio: hemOin vs PAO1	Abundance Ratio Adj. P-Value	LFC	P-value (-log10)
PA0029	probable sulfate transporter	1000	3.59429e-16	9.96578428466209	15.4444
PA0059	osmotically inducible protein OsmC	4.609	5.84586e-10	2.20445376767456	9.23315
PA0068	hypothetical protein	0.145	9.96325e-10	-2.78587519464715	9.0016
PA0095	vgrG1b	1000	3.59429e-16	9.96578428466209	15.4444
PA0122	rahU	19.231	3.59429e-16	4.26536187875761	15.4444
PA0176	aerotaxis transducer Aer2	8.334	3.59429e-16	3.05900910004046	15.4444
PA0177	probable purine-binding chemotaxis protein	1000	3.59429e-16	9.96578428466209	15.4444
PA0178	probable two-component sensor	1000	3.59429e-16	9.96578428466209	15.4444
PA0179	probable two-component response regulator	7.576	3.59429e-16	2.9214363308063	15.4444
PA0183	arylsulfatase AtsA	2.674	0.000706522	1.41899946543127	3.15087
PA0186	probable binding protein component of ABC transporter	2.203	0.00718903	1.1394694950388	2.14333
PA0198	transport protein ExbB	0.412	0.000946328	-1.27928375747887	3.02396
PA0206	probable ATP-binding component of ABC transporter	0.001	3.59429e-16	-9.96578428466209	15.4444
PA0242	hypothetical protein	1000	3.59429e-16	9.96578428466209	15.4444
PA0328	arginine-specific autotransporter of Pseudomonas aeruginosa, AaaA	0.256	3.44167e-05	-1.96578428466209	4.46323
PA0329	conserved hypothetical protein	2.146	0.0227666	1.10165007609443	1.6427
PA0424	multidrug resistance operon repressor MexR	0.001	3.59429e-16	-9.96578428466209	15.4444
PA0459	probable ClpA/B protease ATP binding subunit	3.732	5.67313e-07	1.89994898618967	6.24618
PA0473	probable glutathione S-transferase	0.4	0.00116251	-1.32192809488736	2.9346
PA0479	probable transcriptional regulator	3.746	6.54283e-06	1.90535089958096	5.18423
PA0500	biotin synthase BioB	0.386	0.00114868	-1.37332724739401	2.9398
PA0519	nitrite reductase precursor NirS	0.216	1.67317e-10	-2.21089678249862	9.77646
PA0586	conserved hypothetical protein	3.497	1.7639e-05	1.80611779603563	4.75353
PA0587	conserved hypothetical protein	3.216	0.000105165	1.68526740651684	3.97813
PA0588	conserved hypothetical protein	3.334	2.5187e-05	1.73725410432433	4.59882
PA0590	bis(5'-nucleosyl)-tetraphosphatase ApaH	0.297	4.3731e-06	-1.75146516386132	5.35921
PA0598	hypothetical protein	2.703	0.000124415	1.43456151187261	3.90513
PA0611	transcriptional regulator PrtR	0.001	3.59429e-16	-9.96578428466209	15.4444
PA0654	S-adenosylmethionine decarboxylase proenzyme SpeD	0.486	0.0166409	-1.04097178105631	1.77882
PA0672	heme oxygenase HemO	0.226	6.28919e-08	-2.1456053222469	7.20141
PA0697	hypothetical protein	1000	3.59429e-16	9.96578428466209	15.4444
PA0754	hypothetical protein	0.488	0.0135276	-1.0350469470992	1.86878
PA0784	probable transcriptional regulator	3.509	0.00148033	1.81105994774008	2.82964
PA0807	AmpDh3	2.284	0.0345921	1.19156265070076	1.46102
PA0852	chitin-binding protein CbpD precursor	5.65	1.15883e-10	2.49825086752783	9.93598
PA0853	probable oxidoreductase	2.359	0.0129814	1.23817541857738	1.88668
PA0854	fumarate hydratase FumC2	3.059	0.000260162	1.61306010689612	3.58476
PA0861	RbDA	3.206	0.00107921	1.68077442549246	2.96689
PA0876	probable transcriptional regulator	1000	3.59429e-16	9.96578428466209	15.4444
PA0877	probable transcriptional regulator	1000	3.59429e-16	9.96578428466209	15.4444
PA0954	probable acylphosphatase	2.794	0.000159712	1.48233202074738	3.79666
PA0996	PqsA	13.514	3.59429e-16	3.75638285511977	15.4444
PA0997	PqsB	12.821	3.59429e-16	3.68043688716979	15.4444
PA0998	PqsC	10.639	3.59429e-16	3.4112906477151	15.4444
PA0999	3-oxoacyl-[acyl-carrier-protein] synthase III PqsD	11.236	3.59429e-16	3.49005662446431	15.4444
PA1000	Quinolone signal response protein PqsE	11.495	3.59429e-16	3.52293456094346	15.4444
PA1002	anthranilate synthase component II phnB	4.292	0.00019405	2.10165007609444	3.71209
PA1041	probable outer membrane protein precursor	3.312	2.87188e-05	1.72770267283724	4.54183
PA1044	hypothetical protein	2.365	0.00972352	1.24184018356467	2.01218
PA1089	conserved hypothetical protein	0.001	3.59429e-16	-9.96578428466209	15.4444
PA1130	rhamnosyltransferase 2 rhlC	2.618	0.0192783	1.38846509728315	1.71493
PA1135	conserved hypothetical protein	2.404	0.00424792	1.2654368960491	2.37182
PA1155	tyrosyl radical-harboring component of class Ia ribonucleotide reductase NrdB	0.431	0.0070105	-1.21424022557299	2.15425
PA1160	hypothetical protein	0.001	3.59429e-16	-9.96578428466209	15.4444
PA1166	hypothetical protein	4.785	3.49286e-06	2.2585189247113	5.45682
PA1181	conserved hypothetical protein	0.319	3.08004e-06	-1.64837167089722	5.51144
PA1202	probable hydrolase	3.04	0.000131928	1.60407132366886	3.87966
PA1204	NAD(P)H quinone oxidoreductase	2.033	0.0378929	1.02361021518265	1.42144
PA1216	hypothetical protein	5.682	9.76981e-11	2.50639883152745	10.0101
PA1217	probable 2-isopropylmalate synthase	1000	3.59429e-16	9.96578428466209	15.4444
PA1218	hypothetical protein	13.158	3.59429e-16	3.71786831273266	15.4444
PA1220	hypothetical protein	1000	3.59429e-16	9.96578428466209	15.4444
PA1232	hypothetical protein	1000	3.59429e-16	9.96578428466209	15.4444
PA1246	alkaline protease secretion protein AprD	3.312	0.0061807	1.72770267283724	2.20896
PA1270	hypothetical protein	2.273	0.0160357	1.18459768415576	1.79491
PA1323	hypothetical protein	1000	3.59429e-16	9.96578428466209	15.4444
PA1324	hypothetical protein	6.37	3.81872e-12	2.67129337248158	11.4181
PA1338	gamma-glutamyltranspeptidase precursor Ggt	0.497	0.0168156	-1.0086822430998	1.77429
PA1344	probable short-chain dehydrogenase	2.891	6.91215e-05	1.53156860881496	4.16039
PA1430	transcriptional regulator LasR	2.115	0.0445508	1.08065766334522	1.35114
PA1470	probable short-chain dehydrogenase	4.256	1.01307e-05	2.0894981508391	4.99436
PA1494	mucoidy inhibitor gene A MiuA	2.674	0.00515707	1.41899946543127	2.2876
PA1554	Cytochrome c oxidase, cbb3-type, CcoN subunit	0.538	0.0257098	-0.894321922105463	1.5899
PA1562	aconitate hydratase 1 AcnA	2.321	0.00232036	1.2147465226824	2.63444
PA1641	hypothetical protein	2.075	0.0327798	1.05311133645956	1.48439
PA1733	conserved hypothetical protein	2.416	0.0332285	1.27262045466299	1.47849
PA1741	hypothetical protein	2.942	7.11529e-05	1.55679724659274	4.14781
PA1746	hypothetical protein	2.778	0.00388169	1.47404659931931	2.41098
PA1758	para-aminobenzoate synthase component I PabB	1000	3.59429e-16	9.96578428466209	15.4444
PA1816	DNA polymerase III, epsilon chain DnaQ	0.001	3.59429e-16	-9.96578428466209	15.4444
PA1837	hypothetical protein	0.371	0.000192612	-1.43050890804128	3.71532
PA1857	conserved hypothetical protein	4.202	2.13198e-07	2.07107616201096	6.67122
PA1875	probable outer membrane protein precursor	0.144	7.54952e-14	-2.79585928321978	13.1221
PA1887	hypothetical protein	6.025	3.08159e-05	2.5909612413426	4.51122
PA1894	hypothetical protein	0.104	1.15883e-10	-3.265344566521	9.93598
PA1899	probable phenazine biosynthesis protein PhzA2	1000	3.59429e-16	9.96578428466209	15.4444
PA1900	probable phenazine biosynthesis protein PhzB2	17.242	3.59429e-16	4.10785522562114	15.4444
PA1904	probable phenazine biosynthesis protein phzF2	16.394	3.59429e-16	4.03509599789673	15.4444
PA1930	probable chemotaxis transducer	5.748	5.31415e-10	2.52306006179525	9.27457
PA1934	hypothetical protein	0.001	3.59429e-16	-9.96578428466209	15.4444
PA1944	hypothetical protein	3.206	0.0371681	1.68077442549246	1.42983
PA1982	quinoprotein ethanol dehydrogenase ExaA	0.001	3.59429e-16	-9.96578428466209	15.4444
PA2003	3-hydroxybutyrate dehydrogenase BdhA	4.256	2.46929e-08	2.0894981508391	7.60743
PA2014	methylcrotonyl-CoA carboxylase, beta-subunit LiuB	0.393	0.00148922	-1.34739878240348	2.82704
PA2016	regulator of liu genes LiuR	9.175	3.59429e-16	3.19770815795585	15.4444
PA2030	hypothetical protein	4.256	1.50523e-07	2.0894981508391	6.8224
PA2047	chloramphenicol resistance activator CmrA	1000	3.59429e-16	9.96578428466209	15.4444
PA2062	probable pyridoxal-phosphate dependent enzyme	1.957	0.0259668	0.968643755964717	1.58558
PA2069	probable carbamoyl transferase	15.625	3.59429e-16	3.96578428466209	15.4444
PA2071	elongation factor G FusA2	2.74	0.000221828	1.4541758931858	3.65398
PA2084	probable asparagine synthetase	2.809	6.67692e-05	1.49005662446431	4.17542
PA2088	hypothetical protein	2.189	0.00895898	1.13027195451886	2.04774
PA2090	hypothetical protein	4.33	0.000867149	2.114367024952	3.06191
PA2144	glycogen phosphorylase GlgP	2.488	0.00530457	1.31498648546852	2.27535
PA2160	probable glycosyl hydrolase	1000	3.59429e-16	9.96578428466209	15.4444
PA2161	hypothetical protein	7.937	6.54283e-06	2.98859380548196	5.18423
PA2190	conserved hypothetical protein	10.527	1.75843e-10	3.39602244846124	9.75488
PA2194	hydrogen cyanide synthase HcnB	0.315	0.010451	-1.66657626627481	1.98084
PA2197	conserved hypothetical protein	2.041	0.0386514	1.02927618237063	1.41283
PA2205	hypothetical protein	1000	3.59429e-16	9.96578428466209	15.4444
PA2223	hypothetical protein	2.243	0.0104354	1.16542962042419	1.98149
PA2226	QsrO	0.322	1.80434e-05	-1.63486740654747	4.74368
PA2261	probable 2-ketogluconate kinase	2.037	0.0392196	1.0264459803038	1.4065
PA2296	hypothetical protein	3.116	3.63244e-05	1.63969523339958	4.4398
PA2300	chitinase ChiC	7.875	3.59429e-16	2.97727992349992	15.4444
PA2302	AmbE	2.696	0.000964947	1.43082049651977	3.0155
PA2303	AmbD	2.532	0.00534956	1.34027740476625	2.27168
PA2304	AmbC	2.013	0.0164456	1.00934717225925	1.78395
PA2305	AmbB	3.598	4.27429e-07	1.8471951865894	6.36914
PA2307	probable permease of ABC transporter	2.639	0.000946328	1.39999135066418	3.02396
PA2322	GntP	0.279	8.42534e-06	-1.8416629728329	5.07441
PA2327	probable permease of ABC transporter	3.059	0.00110435	1.61306010689612	2.95689
PA2330	hypothetical protein	2.41	0.00515233	1.26903314645524	2.288
PA2334	probable transcriptional regulator	0.001	3.59429e-16	-9.96578428466209	15.4444
PA2345	conserved hypothetical protein	2.825	0.00621414	1.49825086752783	2.20662
PA2363	HsiJ3	4.049	3.65375e-05	2.01756564301437	4.43726
PA2365	HsiB3	1000	3.59429e-16	9.96578428466209	15.4444
PA2369	HsiG3	3.534	0.0183679	1.82130203988953	1.73594
PA2414	L-sorbosone dehydrogenase	2.233	0.0233508	1.15898325116039	1.6317
PA2431	hypothetical protein	1000	3.59429e-16	9.96578428466209	15.4444
PA2433	hypothetical protein	6.945	4.65554e-13	2.79597469420667	12.332
PA2448	hypothetical protein	2.552	0.0499118	1.35162832910278	1.3018
PA2463	hypothetical protein	11.495	7.75923e-15	3.52293456094346	14.1102
PA2492	transcriptional regulator MexT	2.223	0.0292199	1.1525079483649	1.53432
PA2533	probable sodium:alanine symporter	0.277	1.1649e-07	-1.8520421186129	6.93371
PA2544	hypothetical protein	2.825	0.00675553	1.49825086752783	2.17034
PA2562	hypothetical protein	2.933	8.97413e-05	1.55237707109487	4.04701
PA2572	probable two-component response regulator	3.268	0.00157037	1.7084079834836	2.804
PA2573	probable chemotaxis transducer	4.22	2.77035e-08	2.07724299893246	7.55747
PA2587	probable FAD-dependent monooxygenase	2.565	0.00046766	1.35895882583233	3.33007
PA2594	conserved hypothetical protein	1.985	0.0195811	0.989139007368233	1.70816
PA2598	hypothetical protein	0.261	2.44105e-06	-1.9378782880922	5.61242
PA2600	hypothetical protein	2.142	0.00631441	1.09895848008817	2.19967
PA2603	probable thiosulfate sulfurtransferase	2.17	0.0275408	1.11769504266975	1.56002
PA2628	hypothetical protein	1000	3.59429e-16	9.96578428466209	15.4444
PA2653	probable transporter	0.226	0.000153188	-2.1456053222469	3.81478
PA2664	flavohemoprotein Fhp	0.294	1.38189e-06	-1.76611193982572	5.85953
PA2679	hypothetical protein	2.119	0.0387791	1.08338358771008	1.4114
PA2684	Tse5	2.552	0.0126941	1.35162832910278	1.8964
PA2692	probable transcriptional regulator	0.001	3.59429e-16	-9.96578428466209	15.4444
PA2717	chloroperoxidase precursor Cpo	3.402	1.79304e-05	1.7663831410013	4.74641
PA2747	hypothetical protein	3.312	1.28053e-05	1.72770267283724	4.89261
PA2750	hypothetical protein	1000	3.59429e-16	9.96578428466209	15.4444
PA2754	conserved hypothetical protein	2.907	0.000131928	1.53953107147415	3.87966
PA2815	probable acyl-CoA dehydrogenase	2.809	0.00051351	1.49005662446431	3.28945
PA2833	conserved hypothetical protein	7.143	7.62492e-08	2.8365301213294	7.11776
PA2852	Rhamnosyltransferase EarP	0.26	2.95436e-05	-1.94341647163363	4.52954
PA2912	probable ATP-binding component of ABC transporter	0.49	0.0140958	-1.02914634565952	1.85091
PA2971	conserved hypothetical protein	0.36	0.0145872	-1.47393118833241	1.83603
PA3023	conserved hypothetical protein	3.334	0.00515639	1.73725410432433	2.28765
PA3027	probable transcriptional regulator	0.001	3.59429e-16	-9.96578428466209	15.4444
PA3038	OpdQ	0.12	3.59429e-16	-3.05889368905357	15.4444
PA3040	conserved hypothetical protein	2.353	0.00680746	1.23450132056221	2.16702
PA3042	hypothetical protein	2.584	0.00067464	1.36960607003184	3.17093
PA3049	ribosome modulation factor rmf	3.155	5.76081e-05	1.65764000520782	4.23952
PA3120	3-isopropylmalate dehydratase small subunit leuD	0.238	2.87188e-05	-2.07096652135414	4.54183
PA3186	Glucose/carbohydrate outer membrane porin OprB precursor	0.122	3.59429e-16	-3.0350469470992	15.4444
PA3187	probable ATP-binding component of ABC transporter	0.309	4.55709e-05	-1.69432125675771	4.34131
PA3188	probable permease of ABC sugar transporter	0.264	6.28919e-08	-1.92139016530363	7.20141
PA3189	probable permease of ABC sugar transporter	0.423	0.00150327	-1.24127043154214	2.82296
PA3190	probable binding protein component of ABC sugar transporter	0.293	1.72818e-05	-1.77102743023984	4.76241
PA3205	hypothetical protein	2.05	0.0373531	1.03562390973072	1.42767
PA3213	hypothetical protein	2.146	0.0280913	1.10165007609443	1.55143
PA3226	probable hydrolase	1000	3.59429e-16	9.96578428466209	15.4444
PA3250	hypothetical protein	2.526	0.00187488	1.33685463912547	2.72703
PA3271	probable two-component sensor	5	0.000237575	2.32192809488736	3.6242
PA3273	hypothetical protein	27.778	3.59429e-16	4.79587082473394	15.4444
PA3295	probable HIT family protein	1000	3.59429e-16	9.96578428466209	15.4444
PA3300	long-chain-fatty-acid--CoA ligase FadH2	0.523	0.029403	-0.935117148415146	1.53161
PA3309	conserved hypothetical protein	2.013	0.0447245	1.00934717225925	1.34945
PA3312	probable 3-hydroxyisobutyrate dehydrogenase	0.241	0.0004065	-2.05289494843213	3.39094
PA3314	probable ATP-binding component of ABC transporter	3.258	6.71571e-05	1.70398660386343	4.17291
PA3327	probable non-ribosomal peptide synthetase	2.025	0.0419679	1.01792190799726	1.37708
PA3330	probable short chain dehydrogenase	2.088	0.0299943	1.0621217119078	1.52296
PA3336	probable major facilitator superfamily (MFS) transporter	2.258	0.0119824	1.17504548611091	1.92145
PA3338	hypothetical protein	0.352	0.0468615	-1.50635266602479	1.32918
PA3361	fucose-binding lectin PA-IIL LecB	14.493	3.59429e-16	3.85728435349115	15.4444
PA3392	nitrous-oxide reductase precursor NosZ	0.001	3.59429e-16	-9.96578428466209	15.4444
PA3440.1	Uncharacterized protein	3.425	0.00695749	1.77610398807316	2.15755
PA3449	conserved hypothetical protein	3.135	9.4914e-06	1.64846544302731	5.02267
PA3456	hypothetical protein	3.334	9.00693e-05	1.73725410432433	4.04542
PA3459	probable glutamine amidotransferase asnB	2.198	0.0132617	1.13619138628714	1.8774
PA3460	probable acetyltransferase	2.342	0.00627067	1.22774107583913	2.20269
PA3461	conserved hypothetical protein	3.559	1.84576e-07	1.8314719328477	6.73383
PA3477	transcriptional regulator RhlR	3.345	9.29825e-07	1.74200621086674	6.0316
PA3478	rhamnosyltransferase chain B	8.197	3.59429e-16	3.03509599789673	15.4444
PA3479	rhamnosyltransferase chain A	5.682	2.97471e-13	2.50639883152745	12.5266
PA3550	alginate o-acetyltransferase AlgF	3.279	0.00584492	1.71325590173097	2.23322
PA3614	hypothetical protein	2.916	2.24172e-05	1.54399071966485	4.64942
PA3628	putative esterase	1.902	0.0413466	0.927517246198477	1.38356
PA3691	hypothetical protein	7.195	3.59429e-16	2.84699468696557	15.4444
PA3692	Lipotoxon F, LptF	5.715	9.15589e-11	2.51475349843975	10.0383
PA3713	spermidine dehydrogenase, SpdH	0.454	0.0129786	-1.13923579737117	1.88677
PA3719	antirepressor for MexR, ArmR	1000	3.59429e-16	9.96578428466209	15.4444
PA3723	probable FMN oxidoreductase	2.66	0.000781049	1.41142624572647	3.10732
PA3724	elastase LasB	1000	3.59429e-16	9.96578428466209	15.4444
PA3740	hypothetical protein	0.415	0.00427133	-1.2688167584278	2.36944
PA3760	N-Acetyl-D-Glucosamine phosphotransferase system transporter	3.379	0.000228269	1.75659635050171	3.64155
PA3795	probable oxidoreductase	2.273	0.00327161	1.18459768415576	2.48524
PA3813	probable iron-binding protein IscU	2.017	0.0252133	1.01221108395087	1.59837
PA3819	conserved hypothetical protein	6.33	2.20525e-13	2.66220549965362	12.6565
PA3835	hypothetical protein	2.95	0.00335696	1.56071495447448	2.47405
PA3889	OpuC ABC transporter, periplasmic substrate-binding protein, OpuCC	3.624	8.50237e-05	1.85758295538415	4.07046
PA3890	OpuC ABC transporter, permease protein, OpuCB	5.182	2.35664e-05	2.37350901551801	4.62771
PA3891	OpuC ABC transporter, ATP-binding protein, OpuCA	3.803	7.04091e-06	1.9271379389685	5.15237
PA3922	conserved hypothetical protein	0.251	6.99843e-07	-1.99424073071132	6.155
PA3923	hypothetical protein	0.286	1.18431e-07	-1.8059129478837	6.92653
PA4022	hydrazone dehydrogenase, HdhA	0.255	5.81431e-07	-1.97143084780323	6.2355
PA4130	probable sulfite or nitrite reductase	0.357	2.24441e-05	-1.48600402063299	4.6489
PA4139	hypothetical protein	3.425	3.58489e-05	1.77610398807316	4.44552
PA4141	hypothetical protein	5.618	1.26631e-13	2.49005662446431	12.8975
PA4190	probable FAD-dependent monooxygenase PqsL	4.274	3.15797e-08	2.09558690799772	7.50059
PA4212	phenazine biosynthesis protein PhzC1	9.26	6.12235e-14	3.21101219348551	13.2131
PA4213	phenazine biosynthesis protein PhzD1	2.115	0.0418819	1.08065766334522	1.37797
PA4216	probable pyridoxamine 5'-phosphate oxidase PhzG1	2.067	0.027939	1.04753838876336	1.55379
PA4217	flavin-containing monooxygenase PhzS	2.37	0.00128372	1.24488705912353	2.89153
PA4224	pyochelin biosynthetic protein PchG	0.547	0.0479543	-0.870387261869531	1.31917
PA4228	pyochelin biosynthesis protein PchD	0.373	7.91229e-05	-1.42275246440685	4.1017
PA4311	conserved hypothetical protein	0.516	0.0317046	-0.954557029238833	1.49888
PA4356	xenobiotic reductase XenB	2.321	0.00408057	1.2147465226824	2.38928
PA4393	AmpG	6.29	6.901e-05	2.65306001710456	4.16109
PA4459	Lipopolysaccharide export system protein LptC	0.479	0.00976939	-1.06190243892591	2.01013
PA4495	hypothetical protein	2.017	0.043752	1.01221108395087	1.359
PA4496	probable binding protein component of ABC transporter	0.431	0.00165811	-1.21424022557299	2.78039
PA4498	metallo-dipeptidase aeruginosa, MdpA	3.206	0.00106349	1.68077442549246	2.97327
PA4513	probable oxidoreductase	0.34	0.00601134	-1.55639334852439	2.22103
PA4514	probable outer membrane receptor for iron transport	0.496	0.0260617	-1.01158797427521	1.584
PA4538	NADH dehydrogenase	2.387	0.00145423	1.25519856641969	2.83737
PA4540	hypothetical protein	0.296	0.00150327	-1.75633091903314	2.82296
PA4738	conserved hypothetical protein	4.465	5.2496e-08	2.1586601753465	7.27987
PA4739	conserved hypothetical protein	4.066	4.18918e-07	2.02361021518265	6.37787
PA4747	secretion protein SecG	0.502	0.0153294	-0.994240730711315	1.81447
PA4773	SpeD2	0.381	0.00826485	-1.39213709716877	2.08277
PA4774	SpeE2	0.408	0.00414111	-1.29335894269059	2.38288
PA4798	hypothetical protein	1000	3.59429e-16	9.96578428466209	15.4444
PA4829	dihydrolipoamide dehydrogenase 3 Lpd3	0.505	0.0169632	-0.98564470702293	1.77049
PA4876	osmotically inducible lipoprotein OsmE	3.624	5.12969e-06	1.85758295538415	5.28991
PA4877	hypothetical protein	0.557	0.0475804	-0.844250767322055	1.32257
PA4880	probable bacterioferritin	33.334	3.59429e-16	5.05892254266585	15.4444
PA4884	hypothetical protein	7.875	7.75923e-15	2.97727992349992	14.1102
PA4982	probable two-component sensor	0.399	0.0368315	-1.32553934843974	1.43378
PA5017	Dispersion protein DipA	2.532	0.000853154	1.34027740476625	3.06897
PA5058	poly(3-hydroxyalkanoic acid) synthase 2 PhaC2	1000	3.59429e-16	9.96578428466209	15.4444
PA5082	DguC	0.05	3.59429e-16	-4.32192809488736	15.4444
PA5107	outer membrane lipoprotein Blc	0.001	3.59429e-16	-9.96578428466209	15.4444
PA5150	probable short-chain dehydrogenase	2.11	0.0210557	1.07724299893246	1.67663
PA5152	probable ATP-binding component of ABC transporter	0.336	9.17293e-05	-1.57346686188333	4.03749
PA5153	amino acid (lysine/arginine/ornithine/histidine/octopine) ABC transporter periplasmic binding protein	0.39	0.00204481	-1.35845397091248	2.68935
PA5154	probable permease of ABC transporter	0.17	2.45023e-08	-2.55639334852439	7.61079
PA5155	amino acid (lysine/arginine/ornithine/histidine/octopine) ABC transporter membrane protein	1000	3.59429e-16	9.96578428466209	15.4444
PA5167	C4-dicarboxylate transporter DctP	0.194	7.43023e-12	-2.36587144247496	11.129
PA5171	arginine deiminase ArcA	2.273	0.010674	1.18459768415576	1.97167
PA5172	ornithine carbamoyltransferase, catabolic ArcB	2.174	0.0190011	1.12035194036522	1.72122
PA5173	carbamate kinase ArcC	2.733	0.000790042	1.45048545986112	3.10235
PA5178	conserved hypothetical protein	2.611	0.0015389	1.38460245765075	2.81279
PA5181	probable oxidoreductase	2.916	0.000263363	1.54399071966485	3.57944
PA5201	conserved hypothetical protein	0.528	0.0340343	-0.921390165303634	1.46808
PA5261	alginate biosynthesis regulatory protein AlgR	2.062	0.0345921	1.04404433270602	1.46102
PA5280	site-specific recombinase Sss	1000	3.59429e-16	9.96578428466209	15.4444
PA5313	Transaminase GabT2	8	1.85708e-10	3	9.73117
PA5348	probable DNA-binding protein	0.234	1.43431e-07	-2.09541956507868	6.84336
PA5445	probable coenzyme A transferase	2.899	7.87627e-05	1.53555533339931	4.10368
PA5478	conserved hypothetical protein	0.001	3.59429e-16	-9.96578428466209	15.4444
PA5516	pyridoxamine kinase PdxY	3.907	2.28049e-07	1.96606125552159	6.64197
PA5542	Pseudomonas imipenem beta-lactamase PIB-1	0.283	0.00128372	-1.82112604183021	2.89153
PA5545	conserved hypothetical protein	0.138	3.59429e-16	-2.85725982788392	15.4444
PA5546	conserved hypothetical protein	2.013	0.0209893	1.00934717225925	1.678
PA5569	ribonuclease P protein component RnpA	0.513	0.0407514	-0.962969269055033	1.38986

## Sheet: Upregulated in both allelic str
Table S1	Upregulated in both hemO allelic strains vs. PAO1
Accession #	Description	Abundance Ratio: hemOa vs PAO1	Abundance Ratio Adj. P-Value	Abundance Ratio: hemOin vs PAO1	Abundance Ratio Adj. P-Value
PA0029	probable sulfate transporter	1000	3.59429e-16	1000	3.59429e-16
PA0059	osmotically inducible protein OsmC	5.313	2.90537e-09	4.608	5.84586e-10
PA0095	vgrG1b	1000	3.3973e-16	1000	3.59429e-16
PA0122	rahU	15.698	3.3973e-16	19.231	3.59429e-16
PA0176	aerotaxis transducer Aer2	5.672	5.41037e-10	8.333	3.59429e-16
PA0177	probable purine-binding chemotaxis protein	1000	3.3973e-16	1000	3.59429e-16
PA0178	probable two-component sensor	1000	3.3973e-16	1000	3.59429e-16
PA0179	probable two-component response regulator	5.541	9.94944e-10	7.576	3.59429e-16
PA0242	hypothetical protein	1000	3.3973e-16	1000	3.59429e-16
PA0329	conserved hypothetical protein	2.348	0.0130049	2.146	0.0227666
PA0459	probable ClpA/B protease ATP binding subunit	3.171	0.000166612	3.731	5.67313e-07
PA0586	conserved hypothetical protein	3.342	6.74519e-05	3.497	1.7639e-05
PA0587	conserved hypothetical protein	2.886	0.000787971	3.215	0.000105165
PA0588	conserved hypothetical protein	2.744	0.00165713	3.333	2.5187e-05
PA0598	hypothetical protein	2.69	0.00219884	2.703	0.000124415
PA0697	hypothetical protein	1000	3.3973e-16	1000	3.59429e-16
PA0784	probable transcriptional regulator	2.621	0.00524638	3.509	0.00148033
PA0852	chitin-binding protein CbpD precursor	7.517	1.68935e-13	5.65	1.15883e-10
PA0853	probable oxidoreductase	2.409	0.00951365	2.358	0.0129814
PA0854	fumarate hydratase FumC2	2.448	0.00778283	3.058	0.000260162
PA0861	RbDA	2.713	0.00196487	3.205	0.00107921
PA0876	probable transcriptional regulator	1000	3.3973e-16	1000	3.59429e-16
PA0877	probable transcriptional regulator	1000	3.59429e-16	1000	3.59429e-16
PA0954	probable acylphosphatase	3.312	7.96391e-05	2.793	0.000159712
PA0996	PqsA	10.931	3.3973e-16	13.514	3.59429e-16
PA0997	PqsB	11.667	3.3973e-16	12.821	3.59429e-16
PA0998	PqsC	8.324	7.44294e-15	10.638	3.59429e-16
PA0999	3-oxoacyl-[acyl-carrier-protein] synthase III PqsD	10.305	3.3973e-16	11.236	3.59429e-16
PA1000	Quinolone signal response protein PqsE	7.231	5.44088e-13	11.494	3.59429e-16
PA1002	anthranilate synthase component II phnB	4.422	2.9093e-07	4.292	0.00019405
PA1041	probable outer membrane protein precursor	2.574	0.00403435	3.311	2.87188e-05
PA1130	rhamnosyltransferase 2 rhlC	2.46	0.00731771	2.618	0.0192783
PA1135	conserved hypothetical protein	2.207	0.0276898	2.404	0.00424792
PA1166	hypothetical protein	4.064	1.41921e-06	4.785	3.49286e-06
PA1202	probable hydrolase	3.156	0.000180702	3.04	0.000131928
PA1216	hypothetical protein	10.833	3.3973e-16	5.682	9.76981e-11
PA1217	probable 2-isopropylmalate synthase	1000	3.3973e-16	1000	3.59429e-16
PA1218	hypothetical protein	18.823	3.3973e-16	13.158	3.59429e-16
PA1220	hypothetical protein	1000	3.3973e-16	1000	3.59429e-16
PA1232	hypothetical protein	1000	3.3973e-16	1000	3.59429e-16
PA1246	alkaline protease secretion protein AprD	2.719	0.00401035	3.311	0.0061807
PA1323	hypothetical protein	1000	3.3973e-16	1000	3.59429e-16
PA1324	hypothetical protein	7.061	1.10955e-12	6.369	3.81872e-12
PA1344	probable short-chain dehydrogenase	2.782	0.00139679	2.89	6.91215e-05
PA1470	probable short-chain dehydrogenase	3.986	2.11793e-06	4.255	1.01307e-05
PA1494	mucoidy inhibitor gene A MiuA	2.879	0.000810535	2.674	0.00515707
PA1562	aconitate hydratase 1 AcnA	2.39	0.010377	2.32	0.00232036
PA1641	hypothetical protein	2.18	0.032066	2.075	0.0327798
PA1741	hypothetical protein	2.277	0.0191548	2.941	7.11529e-05
PA1746	hypothetical protein	2.654	0.00259396	2.778	0.00388169
PA1887	hypothetical protein	4.483	2.34455e-06	6.024	3.08159e-05
PA1899	hypothetical protein	1000	3.3973e-16	1000	3.59429e-16
PA1900	probable phenazine biosynthesis protein PhzB2	31.338	3.3973e-16	17.241	3.59429e-16
PA1904	probable phenazine biosynthesis protein phzF2	28.068	3.3973e-16	16.393	3.59429e-16
PA1930	probable chemotaxis transducer	5.289	3.22752e-09	5.747	5.31415e-10
PA2003	3-hydroxybutyrate dehydrogenase BdhA	4.051	1.50828e-06	4.255	2.46929e-08
PA2030	hypothetical protein	4.388	2.63701e-07	4.255	1.50523e-07
PA2047	chloramphenicol resistance activator CmrA	1000	3.59429e-16	1000	3.59429e-16
PA2069	probable carbamoyl transferase	27.228	3.3973e-16	15.625	3.59429e-16
PA2071	elongation factor G FusA2	2.768	0.00147474	2.74	0.000221828
PA2090	hypothetical protein	3.321	0.000422803	4.329	0.000867149
PA2160	probable glycosyl hydrolase	1000	3.3973e-16	1000	3.59429e-16
PA2161	hypothetical protein	8.315	4.08032e-12	7.937	6.54283e-06
PA2190	conserved hypothetical protein	10.114	3.3973e-16	10.526	1.75843e-10
PA2205	hypothetical protein	1000	3.3973e-16	1000	3.59429e-16
PA2261	hypothetical protein	2.411	0.00942408	2.037	0.0392196
PA2300	chitinase ChiC	11.277	3.3973e-16	7.874	3.59429e-16
PA2302	AmbE	2.99	0.000442815	2.695	0.000964947
PA2303	AmbD	2.807	0.00121987	2.532	0.00534956
PA2304	AmbC	2.726	0.0018243	2.012	0.0164456
PA2305	AmbB	3.555	2.15705e-05	3.597	4.27429e-07
PA2327	probable permease of ABC transporter	2.888	0.000801868	3.058	0.00110435
PA2345	conserved hypothetical protein	2.928	0.000624367	2.825	0.00621414
PA2365	HsiB3	1000	3.3973e-16	1000	3.59429e-16
PA2369	HsiG3	2.802	0.00569696	3.534	0.0183679
PA2431	hypothetical protein	1000	3.3973e-16	1000	3.59429e-16
PA2433	hypothetical protein	4.696	5.66675e-08	6.944	4.65554e-13
PA2448	hypothetical protein	3.213	0.000152497	2.551	0.0499118
PA2463	hypothetical protein	6.625	1.24188e-11	11.494	7.75923e-15
PA2544	hypothetical protein	2.875	0.000783963	2.825	0.00675553
PA2562	hypothetical protein	3.179	0.000161066	2.933	8.97413e-05
PA2572	probable two-component response regulator	2.253	0.0273511	3.268	0.00157037
PA2573	probable chemotaxis transducer	2.776	0.00143085	4.219	2.77035e-08
PA2587	probable FAD-dependent monooxygenase	2.426	0.0087608	2.564	0.00046766
PA2628	hypothetical protein	1000	3.59429e-16	1000	3.59429e-16
PA2684	Tse5	4.865	2.51406e-08	2.551	0.0126941
PA2717	chloroperoxidase precursor Cpo	2.672	0.00240777	3.401	1.79304e-05
PA2747	hypothetical protein	2.363	0.0120606	3.311	1.28053e-05
PA2754	conserved hypothetical protein	4.481	1.64899e-07	2.907	0.000131928
PA2815	probable acyl-CoA dehydrogenase	2.778	0.00141963	2.809	0.00051351
PA2833	conserved hypothetical protein	18.822	3.3973e-16	7.143	7.62492e-08
PA3023	conserved hypothetical protein	2.619	0.00586661	3.333	0.00515639
PA3040	conserved hypothetical protein	3.238	0.00011684	2.353	0.00680746
PA3042	hypothetical protein	2.772	0.001452	2.584	0.00067464
PA3049	ribosome modulation factor rmf	3.859	4.11204e-06	3.155	5.76081e-05
PA3226	probable hydrolase	1000	3.3973e-16	1000	3.59429e-16
PA3250	hypothetical protein	2.198	0.0290721	2.525	0.00187488
PA3271	probable two-component sensor	4.113	1.43481e-05	5	0.000237575
PA3273	hypothetical protein	27.707	3.3973e-16	27.778	3.59429e-16
PA3295	probable HIT family protein	1000	3.3973e-16	1000	3.59429e-16
PA3314	probable ATP-binding component of ABC transporter	5.517	1.10518e-09	3.257	6.71571e-05
PA3327	probable non-ribosomal peptide synthetase	2.614	0.00324567	2.024	0.0419679
PA3330	probable short chain dehydrogenase	2.992	0.000440673	2.088	0.0299943
PA3336	probable major facilitator superfamily (MFS) transporter	2.404	0.00967751	2.257	0.0119824
PA3361	fucose-binding lectin PA-IIL LecB	9.348	3.3973e-16	14.493	3.59429e-16
PA3440.1	Uncharacterized protein	3.251	0.000331669	3.425	0.00695749
PA3459	probable glutamine amidotransferase asnB	2.5	0.00587896	2.198	0.0132617
PA3460	probable acetyltransferase	2.485	0.00633675	2.342	0.00627067
PA3461	conserved hypothetical protein	3.659	1.2202e-05	3.559	1.84576e-07
PA3477	transcriptional regulator RhlR	3.466	3.4164e-05	3.344	9.29825e-07
PA3478	rhamnosyltransferase chain B	7.262	4.86653e-13	8.197	3.59429e-16
PA3479	rhamnosyltransferase chain A	2.295	0.0173631	5.682	2.97471e-13
PA3550	alginate o-acetyltransferase AlgF	7.119	1.12325e-12	3.279	0.00584492
PA3614	putative esterase	2.224	0.0254051	2.915	2.24172e-05
PA3691	hypothetical protein	15.142	3.3973e-16	7.194	3.59429e-16
PA3692	Lipotoxon F, LptF	6.872	2.45482e-12	5.714	9.15589e-11
PA3723	probable FMN oxidoreductase	2.679	0.00233271	2.66	0.000781049
PA3724	elastase LasB	1000	3.3973e-16	1000	3.59429e-16
PA3760	N-Acetyl-D-Glucosamine phosphotransferase system transporter	6.338	1.50142e-11	3.378	0.000228269
PA3795	probable oxidoreductase	2.21	0.0274462	2.273	0.00327161
PA3813	probable iron-binding protein IscU	2.186	0.0310903	2.016	0.0252133
PA3819	conserved hypothetical protein	5.838	2.48402e-10	6.329	2.20525e-13
PA3835	hypothetical protein	3.541	2.30667e-05	2.95	0.00335696
PA3889	OpuC ABC transporter, periplasmic substrate-binding protein, OpuCC	4.895	2.16777e-08	3.623	8.50237e-05
PA3890	OpuC ABC transporter, permease protein, OpuCB	6.234	1.2088e-10	5.181	2.35664e-05
PA3891	OpuC ABC transporter, ATP-binding protein, OpuCA	4.861	2.53591e-08	3.802	7.04091e-06
PA4141	hypothetical protein	10.264	3.3973e-16	5.618	1.26631e-13
PA4190	probable FAD-dependent monooxygenase PqsL	3.741	7.77915e-06	4.274	3.15797e-08
PA4212	phenazine biosynthesis protein PhzC1	14.872	3.3973e-16	9.259	6.12235e-14
PA4213	phenazine biosynthesis protein PhzD1	2.949	0.000555398	2.114	0.0418819
PA4216	probable pyridoxamine 5'-phosphate oxidase PhzG1	2.505	0.00576864	2.066	0.027939
PA4217	flavin-containing monooxygenase PhzS	2.671	0.00240777	2.37	0.00128372
PA4393	AmpG	5.791	3.68091e-08	6.289	6.901e-05
PA4495	hypothetical protein	2.095	0.049015	2.016	0.043752
PA4738	conserved hypothetical protein	4.572	1.0498e-07	4.464	5.2496e-08
PA4739	conserved hypothetical protein	5.894	1.9289e-10	4.065	4.18918e-07
PA4798	hypothetical protein	1000	3.3973e-16	1000	3.59429e-16
PA4876	osmotically inducible lipoprotein OsmE	4.751	4.28865e-08	3.623	5.12969e-06
PA4884	hypothetical protein	13.56	3.3973e-16	7.874	7.75923e-15
PA5017	Dispersion protein DipA	3.298	8.56572e-05	2.531	0.000853154
PA5058	poly(3-hydroxyalkanoic acid) synthase 2 PhaC2	1000	3.59429e-16	1000	3.59429e-16
PA5171	arginine deiminase ArcA	2.333	0.0140645	2.273	0.010674
PA5173	carbamate kinase ArcC	2.607	0.00337709	2.732	0.000790042
PA5178	conserved hypothetical protein	2.573	0.00404652	2.611	0.0015389
PA5280	site-specific recombinase Sss	1000	3.3973e-16	1000	3.3973e-16
PA5516	pyridoxamine kinase PdxY	4.186	7.51155e-07	3.906	2.28049e-07

## Sheet: Downregulated in both allelic s
Table S1	Downregulated in both hemO allelic strains
Accesion #	Description	Abundance Ratio: hemOa vs PAO1	Abundance Ratio Adj. P-Value	Abundance Ratio: hemOin vs PAO1	Abundance Ratio Adj. P-Value
PA0198	transport protein ExbB	0.213	7.27023e-09	0.213	0.000946328
PA0206	probable ATP-binding component of ABC transporter	0.001	3.3973e-16	0.001	3.59429e-16
PA0328	arginine-specific autotransporter of Pseudomonas aeruginosa AaaA	0.364	0.000421234	0.364	3.44167e-05
PA0424	multidrug resistance operon repressor MexR	0.001	3.3973e-16	0.001	3.59429e-16
PA0473	probable glutathione S-transferase	0.435	0.00569696	0.435	0.00116251
PA0500	biotin synthase BioB	0.45	0.00886227	0.45	0.00114868
PA0519	nitrite reductase precursor NirS	0.257	5.52207e-07	0.257	1.67317e-10
PA0590	bis(5'-nucleosyl)-tetraphosphatase ApaH	0.334	9.78616e-05	0.334	4.3731e-06
PA0611	transcriptional regulator PrtR	0.197	2.15574e-09	0.197	3.59429e-16
PA0654	S-adenosylmethionine decarboxylase proenzyme SpeD	0.514	0.0426276	0.514	0.0166409
PA1089	conserved hypothetical protein	0.001	3.3973e-16	0.001	3.59429e-16
PA1155	tyrosyl radical-harboring component of class Ia ribonucleotide reductase NrdB	0.51	0.0384664	0.51	0.0070105
PA1181	conserved hypothetical protein	0.402	0.00193761	0.402	3.08004e-06
PA1338	gamma-glutamyltranspeptidase precursor Ggt	0.408	0.0023786	0.408	0.0168156
PA1816	DNA polymerase III, epsilon chain DnaQ	0.001	3.3973e-16	0.001	3.59429e-16
PA1837	hypothetical protein	0.437	0.0059442	0.437	0.000192612
PA1894	hypothetical protein	0.1	3.3973e-16	0.1	1.15883e-10
PA1982	quinoprotein ethanol dehydrogenase ExaA	0.001	3.3973e-16	0.001	3.59429e-16
PA2226	QsrO	0.468	0.0140245	0.468	1.80434e-05
PA2322	GntP	0.31	2.63217e-05	0.31	8.42534e-06
PA2334	probable transcriptional regulator	0.001	3.3973e-16	0.001	3.59429e-16
PA2533	probable sodium:alanine symporter	0.271	1.70073e-06	0.271	1.1649e-07
PA2598	hypothetical protein	0.226	3.04944e-08	0.226	2.44105e-06
PA2653	probable transporter	0.228	1.55076e-07	0.228	0.000153188
PA2664	flavohemoprotein Fhp	0.282	3.86173e-06	0.282	1.38189e-06
PA2852	arginine rhamnosyltransferase EarP	0.153	7.81508e-13	0.153	2.95436e-05
PA2971	conserved hypothetical protein	0.422	0.004744	0.422	0.0145872
PA3027	probable transcriptional regulator	0.001	3.3973e-16	0.001	3.59429e-16
PA3038	OpdQ	0.126	3.3973e-16	0.126	3.59429e-16
PA3120	3-isopropylmalate dehydratase small subunit LeuD	0.448	0.00731771	0.448	2.87188e-05
PA3186	Glucose/carbohydrate outer membrane porin OprB precursor	0.109	3.3973e-16	0.109	3.59429e-16
PA3187	probable ATP-binding component of ABC transporter	0.36	0.000359104	0.36	4.55709e-05
PA3188	probable permease of ABC sugar transporter	0.281	3.75862e-06	0.281	6.28919e-08
PA3189	probable permease of ABC sugar transporter	0.334	9.72829e-05	0.334	0.00150327
PA3190	probable binding protein component of ABC sugar transporter	0.317	3.86363e-05	0.317	1.72818e-05
PA3392	nitrous-oxide reductase precursor NosZ	0.204	3.57493e-09	0.204	3.59429e-16
PA3740	hypothetical protein	0.196	9.08728e-10	0.196	0.00427133
PA3922	conserved hypothetical protein	0.218	1.32868e-08	0.218	6.99843e-07
PA3923	hypothetical protein	0.348	0.00019659	0.348	1.18431e-07
PA4022	hydrazone dehydrogenase, HdhA	0.254	4.32014e-07	0.254	5.81431e-07
PA4130	probable sulfite or nitrite reductase	0.288	5.92445e-06	0.288	2.24441e-05
PA4228	pyochelin biosynthesis protein PchD	0.333	9.67724e-05	0.333	7.91229e-05
PA4496	probable binding protein component of ABC transporter	0.457	0.0104522	0.457	0.00165811
PA4513	probable oxidoreductase	0.219	2.16777e-08	0.219	0.00601134
PA4514	probable outer membrane receptor for iron transport	0.344	0.000165121	0.344	0.0260617
PA5082	DguC (glutamate import)	0.088	3.3973e-16	0.088	3.59429e-16
PA5107	outer membrane lipoprotein Blc (lipocalin)	0.001	3.3973e-16	0.001	3.59429e-16
PA5152	probable ATP-binding component of ABC transporter	0.353	0.000256016	0.353	9.17293e-05
PA5153	amino acid (lysine/arginine/ornithine/histidine/octopine) ABC transporter periplasmic binding protein	0.352	0.000246096	0.352	0.00204481
PA5154	probable permease of ABC transporter	0.243	1.49465e-07	0.243	2.45023e-08
PA5167	C4-Carboxylic acid transport DctP	0.2	1.52958e-09	0.2	7.43023e-12
PA5348	probable DNA-binding protein	0.211	5.71087e-09	0.211	1.43431e-07
PA5542	Pseudomonas imipenem beta-lactamase PIB-1	0.309	3.80203e-05	0.309	0.00128372
PA5545	conserved hypothetical protein	0.147	2.24738e-13	0.147	3.59429e-16

## Sheet: Upregulated in hemOa only
Table S1	Upregulated in hemOa strain only
Accession #	Description	Abundance Ratio: hemOa vs PAO1	Abundance Ratio Adj. P-Value
PA0068	hypothetical protein	4.587	9.8009e-08
PA0158	Resistance-Nodulation-Cell Division (RND) triclosan efflux transporter, TriC	2.203	0.0458681
PA0355	protease PfpI	2.263	0.0205008
PA0366	probable aldehyde dehydrogenase laoC	2.406	0.0096397
PA0558	conserved hypothetical protein	2.119	0.0430784
PA1250	alkaline proteinase inhibitor AprI	2.291	0.0284996
PA1285	probable transcriptional regulator	2.419	0.00920643
PA1318	cytochrome o ubiquinol oxidase subunit I CyoB	2.248	0.0223091
PA1486	beta-peptidyl aminopeptidase BapF	3.78	9.11796e-05
PA1526	probable transcriptional regulator	2.661	0.00253968
PA1605	hypothetical protein	1000	3.3973e-16
PA1613	hypothetical protein	2.352	0.0224855
PA1658	hypothetical protein	2.769	0.00147474
PA1673	hypothetical protein	2.497	0.00615959
PA1745	hypothetical protein	2.131	0.0407423
PA1864	probable transcriptional regulator	2.909	0.00196487
PA1875	probable outer membrane protein precursor	2.672	0.00240777
PA2051	probable outer membrane protein precursor	1000	3.3973e-16
PA2218	hypothetical protein	2.39	0.0200409
PA2298	probable oxidoreductase	3.184	0.000193527
PA2466	Ferrioxamine receptor FoxA	2.564	0.012416
PA2527	MuxB	2.356	0.0124919
PA2592	probable periplasmic spermidine/putrescine-binding protein	2.657	0.00257789
PA2698	probable hydrolase	2.524	0.00602915
PA2955	hypothetical protein	2.554	0.00831847
PA3041	hypothetical protein	2.86	0.000839811
PA3133	SawR	2.247	0.037497
PA3220	probable transcriptional regulator	2.265	0.0342743
PA3235	conserved hypothetical protein	1000	3.3973e-16
PA3328	probable FAD-dependent monooxygenase	2.165	0.0343757
PA3329	probable FAD-dependent monooxygenase	2.128	0.041205
PA3331	cytochrome P450	2.145	0.037985
PA3332	conserved hypothetical protein	2.514	0.00558309
PA3333	3-oxoacyl-[acyl-carrier-protein] synthase III FabH2	2.397	0.0100098
PA3335	hypothetical protein	2.251	0.0218851
PA3437	dihydromonapterin reductase, FolM	2.295	0.0178792
PA3613	hypothetical protein	2.151	0.0369479
PA3690	N-Acetyl-D-Glucosamine phosphotransferase system transporter	2.743	0.00268255
PA3844	hypothetical protein	3.155	0.00134424
PA4114	lysine decarboxylase	2.646	0.00445352
PA4296	two-component response regulator PprB	2.61	0.00971993
PA4785	probable acyl-CoA thiolase	2.106	0.0463259
PA4874	conserved hypothetical protein	2.628	0.0125743
PA4899	probable aldehyde dehydrogenase	2.71	0.00259396
PA5158	probable outer membrane protein precursor	2.398	0.0138566
PA5213	glycine cleavage system protein P1 GcvP1	3.397	0.000260615
PA5220	hypothetical protein	4.076	1.32305e-06
PA5439	hypothetical protein	2.32	0.0150619

## Sheet: Upregulated in hemOin only
Table S1	Upregulated in hemOin strain
Accession #	Description	Abundance Ratio: hemOin vs PAO1	Abundance Ratio Adj. P-Value
PA0183	arylsulfatase AtsA	2.674	0.000706522
PA0186	probable binding protein component of ABC transporter	2.203	0.00718903
PA0479	probable transcriptional regulator	3.745	6.54283e-06
PA0807	AmpDh3	2.283	0.0345921
PA1044	hypothetical protein	2.364	0.00972352
PA1204	NAD(P)H quinone oxidoreductase	2.033	0.0378929
PA1270	hypothetical protein	2.273	0.0160357
PA1430	transcriptional regulator LasR	2.114	0.0445508
PA1733	conserved hypothetical protein	2.415	0.0332285
PA1758	para-aminobenzoate synthase component I PabB	1000	3.59429e-16
PA1857	conserved hypothetical protein	4.202	2.13198e-07
PA1944	hypothetical protein	3.205	0.0371681
PA2062	probable pyridoxal-phosphate dependent enzyme	1.957	0.0259668
PA2084	probable asparagine synthetase	2.809	6.67692e-05
PA2088	hypothetical protein	2.188	0.00895898
PA2144	glycogen phosphorylase GlgP	2.488	0.00530457
PA2197	conserved hypothetical protein	2.041	0.0386514
PA2223	conserved hypothetical protein	2.242	0.0104354
PA2296	hypothetical protein	3.115	3.63244e-05
PA2307	probable permease of ABC transporter	2.639	0.000946328
PA2330	hypothetical protein	2.41	0.00515233
PA2363	HsiJ3	4.049	3.65375e-05
PA2414	L-sorbosone dehydrogenase	2.232	0.0233508
PA2492	transcriptional regulator MexT	2.222	0.0292199
PA2594	conserved hypothetical protein	1.984	0.0195811
PA2600	hypothetical protein	2.141	0.00631441
PA2603	probable thiosulfate sulfurtransferase	2.169	0.0275408
PA2679	hypothetical protein	2.119	0.0387791
PA2750	hypothetical protein	1000	3.59429e-16
PA3205	hypothetical protein	2.049	0.0373531
PA3213	hypothetical protein	2.146	0.0280913
PA3309	hypothetical protein	2.012	0.0447245
PA3449	conserved hypothetical protein	3.135	9.4914e-06
PA3456	hypothetical protein	3.333	9.00693e-05
PA3628	putative esterase	1.901	0.0413466
PA3719	antirepressor for MexR, ArmR	1000	3.59429e-16
PA4139	hypothetical protein	3.425	3.58489e-05
PA4356	xenobiotic reductase XenB	2.32	0.00408057
PA4498	metallo-dipeptidase aeruginosa, MdpA	3.205	0.00106349
PA4538	NADH dehydrogenase	2.387	0.00145423
PA5150	probable short-chain dehydrogenase	2.109	0.0210557
PA5155	amino acid (lysine/arginine/ornithine/histidine/octopine) ABC transporter membrane protein	1000	3.59429e-16
PA5172	ornithine carbamoyltransferase, catabolic ArcB	2.174	0.0190011
PA5181	ornithine carbamoyltransferase, catabolic ArcB	2.915	0.000263363
PA5261	alginate biosynthesis regulatory protein AlgR	2.062	0.0345921
PA5313	Transaminase GabT2	8	1.85708e-10
PA5445	probable coenzyme A transferase	2.899	7.87627e-05
PA5546	conserved hypothetical protein	2.012	0.0209893

## Sheet: Downregulated in hemOa only
Table S1	Downregulated in hemOa strain only
Accession #	Description	Abundance Ratio: hemOa vs PAO1	Abundance Ratio Adj. P-Value
PA0034	probable two-component response regulator	0.473	0.0352423
PA0105	cytochrome c oxidase, subunit II	0.001	3.3973e-16
PA0184	probable ATP-binding component of ABC transporter	0.317	3.89116e-05
PA0191	probable transcriptional regulator	0.398	0.00165423
PA0194	hypothetical protein	0.339	0.000128968
PA0196	pyridine nucleotide transhydrogenase, beta subunit PntB	0.453	0.00942408
PA0197	TonB2	0.16	1.38387e-11
PA0303	polyamine transport protein PotH SpuG	0.505	0.0351095
PA0434	hypothetical protein	0.48	0.0196684
PA0435	hypothetical protein	0.249	2.08165e-07
PA0551	D-erythrose 4-phosphate dehydrogenase Epd	0.293	2.73022e-05
PA0623	probable bacteriophage protein	0.351	0.000502173
PA0858	conserved hypothetical protein	0.399	0.00395473
PA1006	Protein PA1006	0.104	3.3973e-16
PA1475	heme exporter protein CcmA	0.226	7.73823e-07
PA1611	hybrid sensor kinase	0.001	3.3973e-16
PA1714	ExsD	0.27	2.23997e-05
PA1838	sulfite reductase CysI	0.521	0.0489018
PA2042	probable transporter	0.389	0.000953327
PA2083	probable ring-hydroxylating dioxygenase subunit	0.199	3.04641e-08
PA2085	probable ring-hydroxylating dioxygenase small subunit	0.388	0.00256354
PA2229	conserved hypothetical protein	0.5	0.0341013
PA2294	probable ATP-binding component of ABC transporter	0.001	3.3973e-16
PA2687	two-component sensor PfeS	0.001	3.3973e-16
PA3409	heme dependent anti-sigma factor HasS	0.001	3.3973e-16
PA3442	probable ATP-binding component of ABC transporter	0.513	0.041205
PA3535	probable serine endopeptidase	0.357	0.0015189
PA3936	probable permease of ABC taurine transporter	0.397	0.00160346
PA3939	hypothetical protein	0.404	0.00204806
PA4168	second ferric pyoverdine receptor FpvB	0.469	0.0143757
PA4191	isopenicillin-N synthase	0.511	0.0351095
PA4219	AmpO	0.399	0.00438633
PA4230	salicylate biosynthesis protein PchB	0.368	0.00158102
PA4280	bifunctional protein BirA	0.001	3.3973e-16
PA4476	hypothetical protein	0.001	3.3973e-16
PA4717	conserved hypothetical protein	0.48	0.0326867
PA4770	L-lactase permease, lldP	0.426	0.00426753
PA4887	probable MFS transporter	0.001	3.3973e-16
PA5021	probable sodium/hydrogen antiporter	0.436	0.00576257
PA5268	magnesium/cobalt transport protein CorA	0.001	3.3973e-16

## Sheet: Downregulated in hemOin only
Table S1	Downregualted in hemOa strain only
Accession #	Description	Abundance Ratio: hemOa vs PAO1	Abundance Ratio Adj. P-Value
PA0068	hypothetical protein	0.145	9.96325e-10
PA0672	heme oxygenase HemO	0.226	6.28919e-08
PA0754	hypothetical protein	0.488	0.0135276
PA1160	hypothetical protein	0.001	3.59429e-16
PA1554	Cytochrome c oxidase, cbb3-type, CcoN subunit	0.538	0.0257098
PA1875	probable outer membrane protein precursor	0.144	7.54952e-14
PA1934	probable outer membrane protein precursor	0.001	3.59429e-16
PA2014	methylcrotonyl-CoA carboxylase, beta-subunit LiuB	0.393	0.00148922
PA2194	hydrogen cyanide synthase HcnB	0.315	0.010451
PA2692	probable transcriptional regulator	0.001	3.59429e-16
PA2912	probable ATP-binding component of ABC transporter	0.49	0.0140958
PA3300	long-chain-fatty-acid--CoA ligase FadH2	0.523	0.029403
PA3312	probable 3-hydroxyisobutyrate dehydrogenase	0.241	0.0004065
PA3338	hypothetical protein	0.352	0.0468615
PA3713	spermidine dehydrogenase, SpdH	0.454	0.0129786
PA4224	pyochelin biosynthetic protein PchG	0.547	0.0479543
PA4311	conserved hypothetical protein	0.516	0.0317046
PA4459	Lipopolysaccharide export system protein LptC	0.479	0.00976939
PA4540	hypothetical protein	0.296	0.00150327
PA4747	secretion protein SecG	0.502	0.0153294
PA4773	SpeD2	0.381	0.00826485
PA4774	SpeE2	0.408	0.00414111
PA4829	dihydrolipoamide dehydrogenase 3 Lpd3	0.505	0.0169632
PA4877	hypothetical protein	0.557	0.0475804
PA4982	probable two-component sensor	0.399	0.0368315
PA5201	conserved hypothetical protein	0.528	0.0340343
PA5478	conserved hypothetical protein	0.001	3.59429e-16
PA5569	ribonuclease P protein component RnpA	0.513	0.0407514
