# Supplementary material for: Pseudomonas aeruginosa heme metabolites biliverdin IXβ and IXδ are integral to lifestyle adaptations associated with chronic infection
Source: mBio. 2024 Feb 6;15(3):e02763-23. doi: 10.1128/mbio.02763-23 (PMC10936436; doi:10.1128/mbio.02763-23)
Supplement: Table S4 — Static proteomics. [file mbio.02763-23-s0003.xlsx]

## Sheet: 5 uM heme hemOa vs. PAO1
Table S4. Static conditions	Differential expression hemOa vs. PAO1 WT
Accession #	Description	Abundance ratio: hemOα vs. PAO1	Abundance Ratio Adj. P-Value	LFC	P-value (-log10)	LFC
PA0020	T4P secretin-associated protein TsaP	0.489716	1.61791e-09	-1.02998286621571	8.79105	-1.03
PA0037	transcriptional regulator TrpI	1.94932	0.205464	0.962969269055033	0.687264	0.963
PA0039	hypothetical protein	0.812348	0.313282	-0.29983076182237	0.504064	-0.3
PA0040	conserved hypothetical protein	0.379651	0.0106166	-1.39725534559443	1.97402	-1.398
PA0041	probable hemagglutinin	1.3624	0.365367	0.446148031818874	0.437271	0.447
PA0045	hypothetical protein	0.632511	0.0126663	-0.660837367696284	1.89735	-0.661
PA0052	hypothetical protein	0.604595	0.00841747	-0.725959234509188	2.07482	-0.726
PA0056	probable transcriptional regulator	0.001	6.69333e-16	-9.96578428466209	15.1744	-9.966
PA0147	probable oxidoreductase	0.001	6.69333e-16	-9.96578428466209	15.1744	-9.966
PA0175	CheR2	0.356379	1.70174e-07	-1.48851500895781	6.76911	-1.489
PA0195	putative NAD(P) transhydrogenase, subunit alpha part 1 pntAA	0.639795	0.00404049	-0.644317778337577	2.39357	-0.645
PA0196	pyridine nucleotide transhydrogenase, beta subunit, pntAB	0.688705	0.0441071	-0.538041453333663	1.35549	-0.539
PA0201	hypothetical protein	0.244738	4.68586e-09	-2.03068920407114	8.32921	-2.031
PA0208	malonate decarboxylase alpha subunit mdcA	1.3624	0.218651	0.446148031818874	0.660249	0.447
PA0226	probable CoA transferase, subunit A	1.57233	0.017736	0.652901329377732	1.75115	0.653
PA0227	probable CoA transferase, subunit B	1.39082	0.185547	0.475936324222789	0.731545	0.476
PA0228	beta-ketoadipyl CoA thiolase PcaF	1.46843	0.0585941	0.554273296650016	1.23215	0.555
PA0232	gamma-carboxymuconolactone decarboxylase	2.09205	0.000544994	1.06491747668134	3.26361	1.065
PA0233	probable transcriptional regulator	0.454339	0.0306964	-1.13815914522947	1.51291	-1.139
PA0238	hypothetical protein	7.87402	5.56313e-11	2.97709959788992	10.2547	2.978
PA0245	3-dehydroquinate dehydratase aroQ2	1000	6.69333e-16	9.96578428466209	15.1744	9.966
PA0253	HudR	0.513875	0.0312074	-0.960511710119025	1.50574	-0.961
PA0261	Type 6 lipase immunity, Tli3	0.665779	0.175919	-0.586884812852185	0.754686	-0.587
PA0283	sulfate-binding protein precursor	1.32979	0.285429	0.41119543298445	0.544501	0.412
PA0295	probable periplasmic polyamine binding protein	0.395413	8.32465e-10	-1.33856703700115	9.07963	-1.339
PA0304	polyamine transport protein PotI	0.712758	0.217276	-0.488515008957812	0.662988	-0.489
PA0310	hypothetical protein	3.80228	3.02931e-08	1.92686529536978	7.51866	1.927
PA0328	arginine-specific autotransporter of Pseudomonas aeruginosa, AaaA	0.560538	0.000330544	-0.835115615258218	3.48077	-0.836
PA0334	probable major facilitator superfamily (MFS) transporter	0.001	6.69333e-16	-9.96578428466209	15.1744	-9.966
PA0346	hypothetical protein	0.506329	0.0226048	-0.981852653289741	1.6458	-0.982
PA0359	hypothetical protein	0.339443	1.46185e-14	-1.55875743037376	13.8351	-1.559
PA0391	hypothetical protein	0.619579	0.223182	-0.690640578615693	0.65134	-0.691
PA0395	twitching motility protein PilT	0.707714	0.0272265	-0.498761465671852	1.56501	-0.499
PA0396	twitching motility protein PilU	0.457247	4.41564e-09	-1.12895322038601	8.35501	-1.129
PA0408	twitching motility protein PilG	0.450248	1.64551e-08	-1.15120939288489	7.7837	-1.152
PA0409	twitching motility protein PilH	0.610501	0.000165418	-0.711935356978922	3.78142	-0.712
PA0410	twitching motility protein PilI	0.425713	7.00878e-09	-1.23204671335011	8.15436	-1.233
PA0411	twitching motility protein PilJ	0.566893	3.83063e-06	-0.818850560895434	5.41673	-0.819
PA0413	component of chemotactic signal transduction system, chpA	0.636132	0.000454869	-0.652601217596519	3.34211	-0.653
PA0414	probable methylesterase chpB	0.503271	2.50295e-05	-0.990591872587583	4.60155	-0.991
PA0415	probable chemotaxis protein chpC	0.68306	0.0190146	-0.549915553621956	1.72091	-0.55
PA0422	conserved hypothetical protein	0.462107	0.000939059	-1.11370049916473	3.02731	-1.114
PA0424	multidrug resistance operon repressor MexR	0.727273	0.297019	-0.459431618637297	0.527216	-0.46
PA0426	Resistance-Nodulation-Cell Division (RND) multidrug efflux transporter MexB	0.81367	0.310462	-0.297484915710575	0.507991	-0.298
PA0448	transcriptional regulator, GcdR	0.49334	0.00633962	-1.01934608880481	2.19794	-1.02
PA0455	RNA helicase DbpA	1.36799	0.128644	0.45205668870965	0.890609	0.453
PA0464	two-component sensor CreC	1.67785	0.00293678	0.746615764199926	2.53213	0.747
PA0495	hypothetical protein	0.479157	0.0119592	-1.06143060049775	1.9223	-1.062
PA0502	probable biotin biosynthesis protein bioH	0.698324	0.121963	-0.51803149260217	0.913772	-0.519
PA0509	NirN	1.74216	0.343518	0.800877357986399	0.464051	0.801
PA0518	cytochrome c-551 precursor, NirM	0.500751	0.0167055	-0.997834332781886	1.77714	-0.998
PA0519	nitrite reductase precursor, NirS	0.724638	0.132505	-0.464668267003444	0.877769	-0.465
PA0520	regulatory protein NirQ	0.434783	0.0247259	-1.20163386116965	1.60685	-1.202
PA0540	hypothetical protein	0.70028	0.146297	-0.513995979367013	0.834765	-0.514
PA0542	conserved hypothetical protein	0.673854	0.0642625	-0.569491091958716	1.19204	-0.57
PA0549	hypothetical protein	1.74825	0.160983	0.805912947883698	0.793221	0.806
PA0553	hypothetical protein	0.001	6.69333e-16	-9.96578428466209	15.1744	-9.966
PA0557	hypothetical protein	0.648508	0.142428	-0.624802765252947	0.846404	-0.625
PA0561	hypothetical protein	0.001	6.69333e-16	-9.96578428466209	15.1744	-9.966
PA0563	conserved hypothetical protein	0.714796	0.151471	-0.484395962502666	0.81967	-0.485
PA0585	hypothetical protein	0.41511	1.5816e-05	-1.26843439357638	4.8009	-1.269
PA0591	conserved hypothetical protein	1.3245	0.325752	0.405451450449646	0.487113	0.406
PA0602	probable binding protein component of ABC transporter	0.326052	6.69333e-16	-1.61682816660493	15.1744	-1.617
PA0620	probable bacteriophage protein	0.248262	1.59682e-05	-2.0100636833447	4.79675	-2.011
PA0622	probable bacteriophage protein	0.733138	0.184872	-0.447843644362086	0.733129	-0.448
PA0641	probable bacteriophage protein	0.533618	0.049721	-0.9061209529971	1.30346	-0.907
PA0652	transcriptional regulator Vfr	0.636132	0.00124993	-0.652601217596519	2.90312	-0.653
PA0657	probable ATPase	0.688705	0.0866097	-0.538041453333663	1.06243	-0.539
PA0659	hypothetical protein	0.789266	0.296466	-0.341416524478722	0.528025	-0.342
PA0672	heme oxygenase	2.32019	6.64528e-11	1.21424022557299	10.1775	1.215
PA0732	hypothetical protein	0.745156	0.173146	-0.424384671538097	0.761588	-0.425
PA0740	SDS hydrolase SdsA1	0.519211	0.0328143	-0.945607703181372	1.48394	-0.946
PA0743	probable 3-hydroxyisobutyrate dehydrogenase	0.799361	0.354391	-0.323081789503733	0.450517	-0.324
PA0744	probable enoyl-CoA hydratase/isomerase	1.62075	0.00339585	0.696657605512669	2.46905	0.697
PA0745	DspI	1.36054	0.135143	0.44418384493836	0.869206	0.445
PA0746	probable acyl-CoA dehydrogenase	1.63399	0.00266343	0.708396441969435	2.57456	0.709
PA0747	probable aldehyde dehydrogenase	1.37741	0.171231	0.461958546666337	0.766418	0.462
PA0769	hypothetical protein	0.554017	0.000243767	-0.851998837112446	3.61303	-0.852
PA0788	hypothetical protein	0.536769	0.000122916	-0.897627674279551	3.91039	-0.898
PA0807	AmpDh3	0.691563	0.0245943	-0.532067552289031	1.60916	-0.533
PA0821	hypothetical protein	0.582411	0.0931282	-0.779890039340047	1.03092	-0.78
PA0837	peptidyl-prolyl cis-trans isomerase SlyD	1.4881	0.0160639	0.573466861883327	1.79415	0.574
PA0840	probable oxidoreductase	1.34771	0.268156	0.430508908041284	0.571612	0.431
PA0850	hypothetical protein	0.001	6.69333e-16	-9.96578428466209	15.1744	-9.966
PA0852	chitin-binding protein CbpD precursor	0.816327	0.323807	-0.292781749227846	0.489713	-0.293
PA0860	probable ATP-binding/permease fusion ABC transporter	0.001	6.69333e-16	-9.96578428466209	15.1744	-9.966
PA0865	4-hydroxyphenylpyruvate dioxygenase	0.588235	1.92666e-05	-0.765534746362977	4.71519	-0.766
PA0872	phenylalanine-4-hydroxylase, phhA	0.723589	0.374574	-0.466757615726171	0.426462	-0.467
PA0895	N2-Succinylornithine 5-aminotransferase (SOAT) = N2-acetylornithine 5-aminotransferase (ACOAT) aruC	1.31062	0.25831	0.390245037827557	0.587859	0.391
PA0905	RsmA	0.781861	0.365474	-0.35501626421955	0.437144	-0.356
PA0913	MgtE	0.738007	0.267259	-0.438292851579147	0.573067	-0.439
PA0930	two-component sensor	0.281057	0.000308809	-1.83106651060507	3.51031	-1.832
PA0938	Wzz2	1.67504	0.000304335	0.744197163397282	3.51665	0.745
PA0960	hypothetical protein	0.414079	0.00069827	-1.27202318906105	3.15598	-1.273
PA0964	pqsR-mediated PQS regulator, PmpR	1.45773	0.0806137	0.543719518489275	1.09359	0.544
PA0975	probable radical activating enzyme	1.89394	0.234669	0.921390165303634	0.629544	0.922
PA0985	pyocin S5	0.49334	1.78203e-06	-1.01934608880481	5.74909	-1.02
PA0997	PqsB	1.31752	0.195753	0.397828209246621	0.708293	0.398
PA1029	hypothetical protein	0.001	6.69333e-16	-9.96578428466209	15.1744	-9.966
PA1030	hypothetical protein	0.701262	0.337335	-0.511973981781801	0.471939	-0.512
PA1036	hypothetical protein	0.702247	0.128644	-0.509949146304311	0.890609	-0.51
PA1048	probable outer membrane protein precursor	1.98807	0.00710525	0.99136969485656	2.14842	0.992
PA1054	ShaA	1.66945	0.0552809	0.739372091873301	1.25742	0.74
PA1056	ShaC	0.320307	4.85207e-12	-1.64247053731582	11.3141	-1.643
PA1057	ShaD	0.569801	0.125917	-0.811471030529836	0.899916	-0.812
PA1075	hypothetical protein	1.65017	0.0226048	0.722610301189136	1.6458	0.723
PA1081	flagellar basal-body rod protein FlgF	12.3457	6.69333e-16	3.62593428177746	15.1744	3.626
PA1083	flagellar L-ring protein precursor FlgH	0.605327	0.00770067	-0.724213686757359	2.11347	-0.725
PA1105	flagellar protein FliJ	0.508906	0.00195794	-0.974529312483882	2.7082	-0.975
PA1107	RoeA	0.524384	0.150875	-0.931304843650669	0.821382	-0.932
PA1123	hypothetical protein	0.637349	0.296707	-0.649845352306011	0.527672	-0.65
PA1130	rhamnosyltransferase 2, rhlC	1.3089	0.294783	0.388355456626338	0.530498	0.389
PA1150	pyocin S2	0.770416	0.29704	-0.376290383337052	0.527184	-0.377
PA1178	PhoP/Q and low Mg2+ inducible outer membrane protein H1 precursor, oprH	0.750188	0.0675045	-0.414676780426886	1.17067	-0.415
PA1248	Alkaline protease secretion outer membrane protein AprF precursor	0.62461	0.177336	-0.67897330785417	0.751204	-0.679
PA1273	cobyrinic acid a,c-diamide synthase, cobB	0.722543	0.146999	-0.468843942974638	0.832687	-0.469
PA1281	cobalamin (5'-phosphate) synthase, cobV	2.23214	0.00944342	1.15842936260448	2.02487	1.159
PA1288	probable outer membrane protein precursor	0.593824	0.000273795	-0.751892138404309	3.56257	-0.752
PA1306	probable HIT family protein	1000	6.69333e-16	9.96578428466209	15.1744	9.966
PA1310	2-aminoethylphosphonate:pyruvate aminotransferase, phnW	1000	6.69333e-16	9.96578428466209	15.1744	9.966
PA1318	cytochrome o ubiquinol oxidase subunit I	0.77821	0.29985	-0.361768359419153	0.523096	-0.362
PA1334	probable oxidoreductase	0.480538	0.0139466	-1.05727696507325	1.85553	-1.058
PA1343	hypothetical protein	0.781861	0.263317	-0.35501626421955	0.579521	-0.356
PA1349	conserved hypothetical protein	0.568505	0.0061868	-0.814755482809874	2.20853	-0.815
PA1350	hypothetical protein	1000	6.69333e-16	9.96578428466209	15.1744	9.966
PA1355	hypothetical protein	0.001	6.69333e-16	-9.96578428466209	15.1744	-9.966
PA1366	hypothetical protein	1.81159	0.000308809	0.857259827883918	3.51031	0.858
PA1380	probable transcriptional regulator	0.547046	0.0020065	-0.870266070395983	2.69756	-0.871
PA1392	hypothetical protein	0.001	6.69333e-16	-9.96578428466209	15.1744	-9.966
PA1397	probable two-component response regulator	0.686342	0.277526	-0.543000877402426	0.556696	-0.544
PA1404	hypothetical protein	0.725163	0.164574	-0.463622456851893	0.78364	-0.464
PA1409	acetylpolyamine aminohydrolase	1000	6.69333e-16	9.96578428466209	15.1744	9.966
PA1423	BdlA	2.20264	0.0317447	1.13923579737117	1.49833	1.14
PA1424	hypothetical protein	1000	6.69333e-16	9.96578428466209	15.1744	9.966
PA1429	probable cation-transporting P-type ATPase	0.587544	0.137094	-0.767231037023876	0.862981	-0.768
PA1430	transcriptional regulator LasR	0.705716	0.0580302	-0.502839758255932	1.23635	-0.503
PA1450	conserved hypothetical protein	0.743494	0.256908	-0.427606172781899	0.590222	-0.428
PA1473	hypothetical protein	4.87805	1.96569e-11	2.28630418515664	10.7065	2.287
PA1475	heme exporter protein CcmA	1.3624	0.226018	0.446148031818874	0.645857	0.447
PA1476	heme exporter protein CcmB	1000	6.69333e-16	9.96578428466209	15.1744	9.966
PA1484	probable transcriptional regulator	0.286123	8.08616e-07	-1.80529245560071	6.09226	-1.806
PA1503	hypothetical protein	1000	6.69333e-16	9.96578428466209	15.1744	9.966
PA1511	VgrG2a	0.643501	0.175919	-0.635986503745623	0.754686	-0.636
PA1512	secreted protein Hcp	1.43062	0.0978272	0.516635639286651	1.00954	0.517
PA1518	conserved hypothetical protein	0.686342	0.189176	-0.543000877402426	0.723133	-0.544
PA1524	xanthine dehydrogenase, xdhA	1.3624	0.282306	0.446148031818874	0.54928	0.447
PA1546	oxygen-independent coproporphyrinogen III oxidase, hemN	0.700771	0.0259612	-0.512985334813677	1.58568	-0.513
PA1548	conserved hypothetical protein	0.301023	4.14218e-05	-1.73205207330029	4.38277	-1.733
PA1551	probable ferredoxin	0.636943	0.000712121	-0.650764559116902	3.14745	-0.651
PA1555	Cytochrome c oxidase, cbb3-type, CcoP2 subunit	0.773395	0.24564	-0.370722275148167	0.609701	-0.371
PA1571	hypothetical protein	0.766284	0.33053	-0.38404980679516	0.48079	-0.385
PA1573	conserved hypothetical protein	1000	6.69333e-16	9.96578428466209	15.1744	9.966
PA1574	conserved hypothetical protein	1.3986	0.161697	0.483984852996336	0.791298	0.484
PA1580	citrate synthase, gltA	1.3459	0.161697	0.428565884123491	0.791298	0.429
PA1601	probable aldehyde dehydrogenase	3.47222	0.000478024	1.79585928321978	3.32055	1.796
PA1621	probable hydrolase	0.657462	0.26015	-0.60502015306241	0.584777	-0.606
PA1628	probable 3-hydroxyacyl-CoA dehydrogenase	1.54321	0.19953	0.625934281777462	0.699993	0.626
PA1639	hypothetical protein	0.726216	0.290688	-0.461528559472877	0.536573	-0.462
PA1646	probable chemotaxis transducer	0.728863	0.161697	-0.456280481510725	0.791298	-0.457
PA1651	probable transporter	0.487329	0.122935	-1.03703073094497	0.910325	-1.038
PA1656	HsiA2	1.80505	0.217737	0.852042118612899	0.662068	0.853
PA1695	translocation protein in type III secretion, pscB	2.06612	0.149851	1.04692104738749	0.824339	1.047
PA1703	type III secretory apparatus protein PcrD	1000	6.69333e-16	9.96578428466209	15.1744	9.966
PA1706	type III secretion protein PcrV	0.001	6.69333e-16	-9.96578428466209	15.1744	-9.966
PA1710	ExsC, exoenzyme S synthesis protein C precursor.	0.350018	1.66625e-10	-1.51450103627429	9.77826	-1.515
PA1711	ExsE	0.001	6.69333e-16	-9.96578428466209	15.1744	-9.966
PA1714	ExsD	0.657462	0.00151839	-0.60502015306241	2.81862	-0.606
PA1715	type III export apparatus protein	0.001	6.69333e-16	-9.96578428466209	15.1744	-9.966
PA1728	hypothetical protein	0.405022	8.68518e-06	-1.30392683648069	5.06122	-1.304
PA1741	hypothetical protein	1.71233	0.00752258	0.77595972578207	2.12363	0.776
PA1746	hypothetical protein	0.720981	0.11353	-0.471967787661516	0.944889	-0.472
PA1748	probable enoyl-CoA hydratase/isomerase	1.36986	0.193957	0.454031630894707	0.712295	0.455
PA1757	homoserine kinase, thrH	1.32275	0.354104	0.403541860441015	0.450869	0.404
PA1788	hypothetical protein	1000	6.69333e-16	9.96578428466209	15.1744	9.966
PA1811	NppA1	1.46413	0.301081	0.550042516371997	0.521317	0.551
PA1813	probable hydroxyacylglutathione hydrolase	1.3587	0.192235	0.442222328605074	0.716166	0.443
PA1822	hypothetical protein	0.729927	0.0575642	-0.454175893185802	1.23985	-0.455
PA1825	hypothetical protein	0.696379	0.0548904	-0.522055749160964	1.2605	-0.523
PA1848	probable major facilitator superfamily (MFS) transporter	1.71821	0.0344724	0.780908941753803	1.46253	0.781
PA1852	hypothetical protein	2.65252	1.16835e-08	1.40736357139342	7.93243	1.408
PA1860	hypothetical protein	0.675219	0.0145666	-0.566571640626761	1.83664	-0.567
PA1868	secretion protein XqhA	0.567859	0.0248851	-0.816394909169121	1.60406	-0.817
PA1869	Acp1	0.701262	0.161697	-0.511973981781801	0.791298	-0.512
PA1870	hypothetical protein	0.529381	2.88161e-05	-0.917622701726283	4.54036	-0.918
PA1914	conserved hypothetical protein	0.621504	0.000196438	-0.686164326061359	3.70678	-0.687
PA1915	hypothetical protein	0.625391	0.0002473	-0.677169938818245	3.60678	-0.678
PA1921	hypothetical protein	0.67659	0.0800203	-0.563646269484064	1.0968	-0.564
PA1922	probable TonB-dependent receptor	0.599161	0.0496443	-0.738983954700512	1.30413	-0.739
PA1923	hypothetical protein	0.669792	0.0344724	-0.578214165472454	1.46253	-0.579
PA1924	hypothetical protein	0.561798	0.0889208	-0.831877241191673	1.051	-0.832
PA1927	5-methyltetrahydropteroyltriglutamate-homocysteine S-methyltransferase, metE	0.653595	0.00117052	-0.613531652917927	2.93162	-0.614
PA1930	probable chemotaxis transducer (McpS)	0.626959	0.00153449	-0.673556423990145	2.81404	-0.674
PA1932	probable hydroxylase molybdopterin-containing subunit	0.632911	0.11261	-0.659924558402379	0.948423	-0.66
PA1946	binding protein component precursor of ABC ribose transporter rbsB	0.65189	0.017398	-0.617298482840847	1.7595	-0.618
PA1982	quinoprotein ethanol dehydrogenase, exaA	0.542888	0.000136972	-0.881273061429249	3.86337	-0.882
PA1983	cytochrome c550, exaB	0.6035	0.0364632	-0.728573602559365	1.43815	-0.729
PA1984	NAD+ dependent aldehyde dehydrogenase ExaC	0.579374	0.0126663	-0.787432464516868	1.89735	-0.788
PA1999	dehydrocarnitine CoA transferase, subunit A, dhcA	2.40964	9.62844e-10	1.2688167584278	9.01644	1.269
PA2000	dehydrocarnitine CoA transferase, subunit B, dhcB	1.99203	8.00744e-06	0.994240730711315	5.09651	0.995
PA2001	acetyl-CoA acetyltransferase, atoB	1.64474	0.000603989	0.717856771218502	3.21897	0.718
PA2003	3-hydroxybutyrate dehydrogenase, bdhA	2.6178	8.23136e-13	1.38835545662634	12.0845	1.389
PA2021	hypothetical protein	0.500751	1.67539e-05	-0.997834332781886	4.77588	-0.998
PA2040	Glutamylpolyamine synthetase, pauA4	1.35501	0.281788	0.438307278601691	0.550078	0.439
PA2042	probable transporter (membrane subunit)	0.737463	0.209388	-0.439357178474257	0.679048	-0.44
PA2056	probable transcriptional regulator	1.9685	0.0449791	0.977099597889921	1.34699	0.978
PA2061	ABC transporter ATP-binding protein, SppD	0.471476	5.81168e-06	-1.08474462086847	5.2357	-1.085
PA2067	probable hydrolase	1.35135	0.276541	0.434402824145775	0.558241	0.435
PA2069	probable carbamoyl transferase	1.65289	0.000497563	0.72499295250013	3.30315	0.725
PA2109	hypothetical protein	0.650195	0.14974	-0.62105550329974	0.824662	-0.622
PA2134	hypothetical protein	0.641437	0.000678126	-0.640620928035698	3.16869	-0.641
PA2142	probable short-chain dehydrogenase	0.615385	0.0024316	-0.700439718141092	2.61411	-0.701
PA2150	conserved hypothetical protein	0.662252	0.062694	-0.594548549550354	1.20277	-0.595
PA2169	hypothetical protein	0.717875	0.0344854	-0.478195257939166	1.46236	-0.479
PA2171	hypothetical protein	0.471921	3.89886e-07	-1.08338358771008	6.40906	-1.084
PA2174	hypothetical protein	1.65563	0.0806137	0.727379545337008	1.09359	0.728
PA2195	hydrogen cyanide synthase HcnC	0.75815	0.253453	-0.399444564589458	0.596102	-0.4
PA2220	probable transcriptional regulator, oprR	4.01606	3.32727e-05	2.00578235259401	4.47791	2.006
PA2226	QsrO	0.71736	0.0344434	-0.479230561206336	1.46289	-0.48
PA2260	hypothetical protein	1.58983	0.010616	0.668868077782798	1.97404	0.669
PA2263	probable 2-hydroxyacid dehydrogenase	1.69779	0.000360334	0.763660460831627	3.44329	0.764
PA2266	probable cytochrome c precursor	1.57978	0.0324212	0.659722595233746	1.48917	0.66
PA2277	ArsR protein	0.453104	0.0548904	-1.14208662961753	1.2605	-1.143
PA2285	hypothetical protein	1.51286	0.0379052	0.597277823154395	1.4213	0.598
PA2300	chitinase	1.287	0.343518	0.364013496254377	0.464051	0.365
PA2316	probable transcriptional regulator	0.581734	0.31437	-0.781569544815974	0.502559	-0.782
PA2318	hypothetical protein	1.70648	0.00973621	0.771027430239839	2.01161	0.772
PA2321	GntK	0.535332	0.00835842	-0.901494455047575	2.07788	-0.902
PA2338	probable binding protein component of ABC maltose/mannitol transporter	1.85529	4.11795e-06	0.891642821909582	5.38532	0.892
PA2341	probable ATP-binding component of ABC maltose/mannitol transporter	2.7248	1.28231e-10	1.44614803181887	9.89201	1.447
PA2342	mannitol dehydrogenase, mtlD	1.51057	0.0963213	0.595096877854869	1.01628	0.596
PA2343	xylulose kinase, mtlY	2.12314	1.67333e-05	1.0862010350493	4.77642	1.087
PA2367	Hcp3	0.769231	0.10954	-0.37851162325373	0.960429	-0.379
PA2370	HsiH3	0.001	6.69333e-16	-9.96578428466209	15.1744	-9.966
PA2384	hypothetical protein (Fur/Zur like regulator)	1.5083	0.0317447	0.592919224549499	1.49833	0.593
PA2416	periplasmic trehalase precursor, treA	0.766284	0.20384	-0.38404980679516	0.69071	-0.385
PA2436	hypothetical protein	0.001	6.69333e-16	-9.96578428466209	15.1744	-9.966
PA2443	L-serine dehydratase, sdhA	0.813008	0.345517	-0.298658315564515	0.461531	-0.299
PA2459	hypothetical protein	0.492126	0.0213719	-1.02290040211008	1.67016	-1.023
PA2461	hypothetical protein	2.06186	0.0218769	1.0439433475876	1.66001	1.044
PA2466	Ferrioxamine receptor FoxA	1.57233	0.365474	0.652901329377732	0.437144	0.653
PA2470	gentisate 1,2-dioxygenase, gtdA	1000	6.69333e-16	9.96578428466209	15.1744	9.966
PA2489	probable transcriptional regulator	1000	6.69333e-16	9.96578428466209	15.1744	9.966
PA2497	probable transcriptional regulator	0.526039	0.16266	-0.926758531986465	0.78872	-0.927
PA2503	hypothetical protein	1.41044	0.323807	0.496142467422571	0.489713	0.497
PA2504	hypothetical protein	0.74129	0.218651	-0.431890348286181	0.660249	-0.432
PA2507	catechol 1,2-dioxygenase	0.818331	0.320279	-0.289244285156643	0.494471	-0.29
PA2510	transcriptional regulator CatR	0.001	6.69333e-16	-9.96578428466209	15.1744	-9.966
PA2531	probable aminotransferase	0.811688	0.296466	-0.301002256032814	0.528025	-0.302
PA2533	probable sodium:alanine symporter	0.698324	0.320353	-0.51803149260217	0.494371	-0.519
PA2534	probable transcriptional regulator	4.40529	9.50579e-09	2.13923579737117	8.02201	2.14
PA2546	probable ring-cleaving dioxygenase	0.34153	3.88146e-06	-1.54991555362196	5.41101	-1.55
PA2553	probable acyl-CoA thiolase	1.33333	0.187007	0.415037499278844	0.728143	0.416
PA2559.1	SrfA	0.540249	0.0165568	-0.888304895208487	1.78102	-0.889
PA2565	hypothetical protein	0.670241	0.360104	-0.577247535593151	0.443572	-0.578
PA2570	LecA	0.648088	0.00144171	-0.625738061908648	2.84112	-0.626
PA2573	probable chemotaxis transducer	0.781861	0.161697	-0.35501626421955	0.791298	-0.356
PA2596	conserved hypothetical protein	0.193386	5.29465e-13	-2.3704433048213	12.2762	-2.371
PA2599	conserved hypothetical protein	1000	6.69333e-16	9.96578428466209	15.1744	9.966
PA2624	isocitrate dehydrogenase, idh	1.34409	0.16266	0.426625473554056	0.78872	0.427
PA2638	NADH dehydrogenase I chain B, nuoB	1.93424	1.31165e-06	0.951763814347152	5.88218	0.952
PA2639	NADH dehydrogenase I chain C,D, nuoD	1.80505	1.42664e-05	0.852042118612899	4.84568	0.853
PA2640	NADH dehydrogenase I chain E, nuoE	1.85874	3.32543e-05	0.894321922105463	4.47815	0.895
PA2641	NADH dehydrogenase I chain F, nuoF	1.82815	8.5128e-06	0.870387261869531	5.06993	0.871
PA2642	NADH dehydrogenase I chain G, nuoG	1.89753	1.40024e-06	0.924125133024873	5.8538	0.925
PA2643	NADH dehydrogenase I chain H, nuoH	1.47275	0.0659336	0.558516520417355	1.18089	0.559
PA2644	NADH Dehydrogenase I chain I, nuoI	1.5528	0.00714453	0.63486740654747	2.14603	0.635
PA2645	NADH dehydrogenase I chain J, nuoJ	2.30415	0.000243767	1.20423305221761	3.61303	1.205
PA2646	NADH dehydrogenase I chain K, nuoK	1.91205	0.0179075	0.935117148415146	1.74697	0.936
PA2676	probable type II secretion system protein	1000	6.69333e-16	9.96578428466209	15.1744	9.966
PA2681	probable transcriptional regulator	1000	6.69333e-16	9.96578428466209	15.1744	9.966
PA2683.1	Tsi5	1.91939	0.102122	0.940644722383579	0.990882	0.941
PA2696	probable transcriptional regulator	1000	6.69333e-16	9.96578428466209	15.1744	9.966
PA2706	hypothetical protein	2.43902	0.00373529	1.28630418515664	2.42768	1.287
PA2711	probable periplasmic spermidine/putrescine-binding protein	2.01207	0.168707	1.0086822430998	0.772866	1.009
PA2717	chloroperoxidase precursor, cpo	0.779423	0.146076	-0.359521170427595	0.835421	-0.36
PA2741	50S ribosomal protein L20, rplT	0.794913	0.209861	-0.331131922217202	0.678069	-0.332
PA2776	FAD-dependent oxidoreductase, pauB3	1.40056	0.133652	0.486004020632988	0.874023	0.487
PA2777	conserved hypothetical protein	0.550358	0.151612	-0.861558419572029	0.819268	-0.862
PA2782	biofilm-associated metzincin Inhibitor, BamI	1.47275	0.139592	0.558516520417355	0.85514	0.559
PA2810	two-component sensor, CopS	1000	6.69333e-16	9.96578428466209	15.1744	9.966
PA2816	hypothetical protein	0.606061	0.101316	-0.722466024471091	0.994321	-0.723
PA2827	conserved hypothetical protein, msrB	1.94175	0.00374733	0.957355662591506	2.42628	0.958
PA2841	probable enoyl-CoA hydratase/isomerase	0.692042	0.0291447	-0.531069492725954	1.53544	-0.532
PA2852	EarP	0.352485	6.69333e-16	-1.50436615061227	15.1744	-1.505
PA2864	conserved hypothetical protein	0.763942	0.283204	-0.388465097283154	0.547901	-0.389
PA2875	conserved hypothetical protein	0.636537	0.00293861	-0.651683180632109	2.53186	-0.652
PA2879	probable transcriptional regulator	0.524109	0.145148	-0.932061171343425	0.838189	-0.933
PA2883	hypothetical protein	0.42337	4.13351e-09	-1.24000896473507	8.38368	-1.241
PA2913	hypothetical protein	0.683527	0.189176	-0.5489297694764	0.723133	-0.549
PA2930	probable transcriptional regulator	2.05761	0.0192269	1.04097178105631	1.71609	1.041
PA2932	morphinone reductase, morB	0.001	6.69333e-16	-9.96578428466209	15.1744	-9.966
PA2937	hypothetical protein	0.373552	0.000269769	-1.42061713897869	3.56901	-1.421
PA2946	hypothetical protein	1.3624	0.320353	0.446148031818874	0.494371	0.447
PA2947	CobE	1000	6.69333e-16	9.96578428466209	15.1744	9.966
PA2960	type 4 fimbrial biogenesis protein PilZ	0.720461	0.0284141	-0.473007567916174	1.54647	-0.474
PA2982	conserved hypothetical protein, PocB	0.649773	0.0309304	-0.621993231666123	1.50961	-0.622
PA2983	probable tolQ-type transport protein, PocA	0.71736	0.0696667	-0.479230561206336	1.15697	-0.48
PA3009	hypothetical protein	1.5456	0.161697	0.628162382669579	0.791298	0.629
PA3015	hypothetical protein	0.772201	0.150886	-0.372952097911829	0.82135	-0.373
PA3031	hypothetical protein	1.30548	0.259788	0.38458370273713	0.585381	0.385
PA3032	cytochrome c Snr1	0.498008	4.33446e-07	-1.00575926928868	6.36307	-1.006
PA3049	ribosome modulation factor, rmf	0.77101	0.123073	-0.375178479589612	0.909838	-0.376
PA3079	hypothetical protein	0.771605	0.345517	-0.374065718222538	0.461531	-0.375
PA3082	glycine betaine transmethylase	0.632111	0.00452189	-0.661749599810705	2.34468	-0.662
PA3091	hypothetical protein	0.709723	0.0806137	-0.49467161164755	1.09359	-0.495
PA3114	tRNA-pseudouridine synthase I truA	0.784314	0.295259	-0.350497247084133	0.529797	-0.351
PA3115	Motility protein FimV	0.696864	0.00961787	-0.521050736900963	2.01692	-0.522
PA3126	heat-shock protein IbpA	0.776398	0.234669	-0.36513259345253	0.629544	-0.366
PA3153	O-antigen translocase	0.751315	0.265902	-0.412510571249805	0.575279	-0.413
PA3165	histidinol-phosphate aminotransferase	1.30378	0.237621	0.382701517159154	0.624114	0.383
PA3186	Glucose/carbohydrate outer membrane porin OprB precursor	0.820345	0.353049	-0.285698125958125	0.452165	-0.286
PA3192	two-component response regulator GltR	1.3986	0.134674	0.483984852996336	0.870716	0.484
PA3224	hypothetical protein	0.655738	0.16266	-0.608809242675524	0.78872	-0.609
PA3230	conserved hypothetical protein	1000	6.69333e-16	9.96578428466209	15.1744	9.966
PA3234	probable sodium:solute symporter	0.738552	0.259304	-0.43722773891291	0.58619	-0.438
PA3235	conserved hypothetical protein	0.480769	0.00124993	-1.05658352836637	2.90312	-1.057
PA3266	cold acclimation protein B, capB	1.321	0.224289	0.401634794676355	0.649193	0.402
PA3268	probable TonB-dependent receptor	0.627353	0.00294279	-0.672651629328385	2.53124	-0.673
PA3285	probable sigma-70 factor, ECF subfamily	2.1097	0.0515459	1.07704103576383	1.28781	1.078
PA3288	hypothetical protein	0.619195	0.117641	-0.6915341649192	0.92944	-0.692
PA3327	probable non-ribosomal peptide synthetase	1.37552	0.10836	0.459972730742493	0.965131	0.46
PA3330	probable short chain dehydrogenase	1.37363	0.0944393	0.457989644463391	1.02485	0.458
PA3331	cytochrome P450	1.49031	0.0208644	0.575615328461904	1.68059	0.576
PA3365	probable chaperone	0.001	6.69333e-16	-9.96578428466209	15.1744	-9.966
PA3400	hypothetical protein	1000	6.69333e-16	9.96578428466209	15.1744	9.966
PA3401	hypothetical protein	0.483092	0.0919905	-1.0496307677246	1.03626	-1.05
PA3408	Heme uptake outer membrane receptor HasR precursor	0.76864	0.12713	-0.379620962055708	0.895751	-0.38
PA3413	conserved hypothetical protein	0.719424	0.175004	-0.475084882948783	0.756952	-0.476
PA3415	probable dihydrolipoamide acetyltransferase	0.4158	8.50612e-11	-1.26603689399532	10.0703	-1.267
PA3416	probable pyruvate dehydrogenase E1 component, beta chain	0.438404	1.44406e-09	-1.18966644665005	8.84042	-1.19
PA3417	probable pyruvate dehydrogenase E1 component, alpha subunit	0.44287	4.33446e-07	-1.17504548611091	6.36307	-1.176
PA3418	leucine dehydrogenase, ldh	0.724113	0.0311033	-0.465713319595964	1.50719	-0.466
PA3430	probable aldolase	0.633312	0.0314296	-0.65901117119815	1.50266	-0.66
PA3445	conserved hypothetical protein	1.92308	0.00237052	0.943416471633633	2.62516	0.944
PA3478	rhamnosyltransferase chain B	1.3459	0.161697	0.428565884123491	0.791298	0.429
PA3479	rhamnosyltransferase chain A	1.72414	0.00192576	0.785875194647153	2.7154	0.786
PA3486	VgrG4b	0.001	6.69333e-16	-9.96578428466209	15.1744	-9.966
PA3493	conserved hypothetical protein	1.51057	0.201991	0.595096877854869	0.694668	0.596
PA3535	probable serine protease	0.803859	0.293994	-0.314986485468516	0.531662	-0.315
PA3550	alginate o-acetyltransferase AlgF	1.76991	0.122723	0.823677227359537	0.911073	0.824
PA3556	inner membrane L-Ara4N transferase ArnT	0.612745	0.173282	-0.706641057309409	0.761245	-0.707
PA3568	probable acetyl-coa synthetase	1.44928	0.0915666	0.535331732996556	1.03826	0.536
PA3569	3-hydroxyisobutyrate dehydrogenase, mmsB	2.59067	4.81252e-13	1.37332724739401	12.3176	1.374
PA3570	methylmalonate-semialdehyde dehydrogenase, mmsA	2.24719	1.1584e-10	1.16812275880833	9.93614	1.169
PA3584	glycerol-3-phosphate dehydrogenase	1.30039	0.293994	0.37894449670026	0.531662	0.379
PA3630	glutathione-dependent formaldehyde neutralization regulator GfnR	0.435161	0.00394503	-1.20037879798403	2.40395	-1.201
PA3645	(3R)-hydroxymyristoyl-[acyl carrier protein] dehydratase (fabZ)	0.594177	0.000551721	-0.751035176667862	3.25828	-0.752
PA3651	phosphatidate cytidylyltransferase, cdsA	1000	6.69333e-16	9.96578428466209	15.1744	9.966
PA3659	probable aminotransferase	1.42045	0.100855	0.50635266602479	0.996304	0.507
PA3668	conserved hypothetical protein	0.799361	0.229864	-0.323081789503733	0.638529	-0.324
PA3669	hypothetical protein	1000	6.69333e-16	9.96578428466209	15.1744	9.966
PA3672	probable ATP-binding component of ABC transporter	0.001	6.69333e-16	-9.96578428466209	15.1744	-9.966
PA3688	hypothetical protein	0.656168	0.0168543	-0.607862902831235	1.77329	-0.608
PA3696	conserved hypothetical protein	0.743494	0.16502	-0.427606172781899	0.782463	-0.428
PA3699	probable transcriptional regulator	0.773994	0.233733	-0.369606070031838	0.63128	-0.37
PA3709	probable major facilitator superfamily (MFS) transporter	1.6	0.0487485	0.678071905112638	1.31204	0.679
PA3710	probable GMC-type oxidoreductase	1.85529	4.35176e-06	0.891642821909582	5.36134	0.892
PA3720	hypothetical protein	1.39082	0.361407	0.475936324222789	0.442004	0.476
PA3723	probable FMN oxidoreductase	0.813008	0.304138	-0.298658315564515	0.516929	-0.299
PA3729	conserved hypothetical protein	0.821018	0.354391	-0.284514133244245	0.450517	-0.285
PA3740	hypothetical protein	2.01613	1.70121e-05	1.01158797427521	4.76924	1.012
PA3749	probable major facilitator superfamily (MFS) transporter	0.696864	0.318172	-0.521050736900963	0.497339	-0.522
PA3751	phosphoribosylglycinamide formyltransferase 2	1.36612	0.140274	0.450084446378045	0.853022	0.451
PA3762	hypothetical protein	0.431593	1.52347e-08	-1.21225804420274	7.81717	-1.213
PA3783	hypothetical protein	0.399202	4.94553e-06	-1.32481060342048	5.30579	-1.325
PA3785	conserved hypothetical protein	0.772201	0.12713	-0.372952097911829	0.895751	-0.373
PA3789	hypothetical protein	0.586166	0.0011227	-0.770617646656203	2.94974	-0.771
PA3790	Putative copper transport outer membrane porin OprC precursor	0.625	0.000240599	-0.678071905112638	3.61871	-0.679
PA3796	hypothetical protein	1.53374	0.354391	0.61705613043101	0.450517	0.618
PA3826	hypothetical protein	0.429738	0.00880017	-1.21847121074326	2.05551	-1.219
PA3833	hypothetical protein	1.47059	0.282306	0.556393348524385	0.54928	0.557
PA3841	exoenzyme S	1000	6.69333e-16	9.96578428466209	15.1744	9.966
PA3842	specific Pseudomonas chaperone for ExoS, SpcS	0.569152	0.00237052	-0.813114191346289	2.62516	-0.814
PA3845	probable transcriptional regulator	1.7301	0.0149238	0.790858602161408	1.82612	0.791
PA3853	probable transferase	2.53165	5.96369e-07	1.34007544159762	6.22449	1.341
PA3857	phosphatidylcholine synthase	0.594884	0.320079	-0.749319724574081	0.494743	-0.75
PA3887	Na+/H+ antiporter NhaP	0.690131	0.122935	-0.535057594894842	0.910325	-0.536
PA3892	conserved hypothetical protein	0.285144	0.000258264	-1.81023743059073	3.58794	-1.811
PA3913	probable protease	1.60514	0.341552	0.682695931638085	0.466543	0.683
PA3916	molybdopterin converting factor, large subunit	1000	6.69333e-16	9.96578428466209	15.1744	9.966
PA3929	cyanide insensitive terminal oxidase, cioB	0.387297	0.00166809	-1.3684890006451	2.77778	-1.369
PA3930	cyanide insensitive terminal oxidase, cioA	0.655308	0.0160639	-0.609754962172444	1.79415	-0.61
PA3943	conserved hypothetical protein	0.322165	1.07003e-05	-1.63412855752504	4.9706	-1.635
PA3947	RocR	1.67785	0.0575642	0.746615764199926	1.23985	0.747
PA3957	probable short-chain dehydrogenase	2.63852	0.0111354	1.399730246491	1.9533	1.4
PA4011	hypothetical protein	0.655738	0.16287	-0.608809242675524	0.788158	-0.609
PA4022	hydrazone dehydrogenase, HdhA	1.28205	0.360324	0.358453970912476	0.443306	0.359
PA4027	hypothetical protein	2.0284	8.78269e-05	1.02034044828418	4.05637	1.021
PA4050	phosphatidylglycerophosphatase A	1.6835	0.136105	0.751465163861321	0.866127	0.752
PA4067	Outer membrane protein OprG precursor	0.744602	0.0565397	-0.425459304765355	1.24765	-0.426
PA4073	probable aldehyde dehydrogenase	1.37741	0.173146	0.461958546666337	0.761588	0.462
PA4075	hypothetical protein	1.63934	0.00561766	0.713118852211839	2.25044	0.714
PA4077	probable transcriptional regulator	0.001	6.69333e-16	-9.96578428466209	15.1744	-9.966
PA4090	hypothetical protein	1.43885	0.0854899	0.524915117051218	1.06809	0.525
PA4110	beta-lactamase precursor AmpC	1.42045	0.128053	0.50635266602479	0.89261	0.507
PA4141	hypothetical protein	0.469704	1.28231e-10	-1.09017594979021	9.89201	-1.091
PA4147	transcriptional regulator AcoR	0.001	6.69333e-16	-9.96578428466209	15.1744	-9.966
PA4156	FvbA	0.434028	0.0328143	-1.20414071678023	1.48394	-1.205
PA4172	probable nuclease	0.0505025	6.69333e-16	-4.30750138673823	15.1744	-4.308
PA4174	probable transcriptional regulator	2.15517	0.0715411	1.10780328953451	1.14544	1.108
PA4176	peptidyl-prolyl cis-trans isomerase C2	1.31062	0.259671	0.390245037827557	0.585577	0.391
PA4184	sarcosine oxidation and utilization regulator SouR	1.33333	0.256566	0.415037499278844	0.590801	0.416
PA4197	BfiS	1.41844	0.361407	0.504304837375931	0.442004	0.505
PA4205	MexG	0.574383	0.000174024	-0.799916202989014	3.75939	-0.8
PA4206	probable Resistance-Nodulation-Cell Division (RND) efflux membrane fusion protein precursor mexH	0.684463	0.0061868	-0.546956178141411	2.20853	-0.547
PA4207	probable Resistance-Nodulation-Cell Division (RND) efflux transporter MexI	0.677966	0.00411991	-0.560714954474479	2.38511	-0.561
PA4208	probable outer membrane protein precursor OpmD	0.759878	0.085861	-0.396159489073155	1.0662	-0.397
PA4212	phenazine biosynthesis protein PhzC1	1.40845	0.072562	0.494109070270043	1.13929	0.495
PA4214	phenazine biosynthesis protein PhzE1	1.36426	0.127424	0.448114896528275	0.89475	0.449
PA4227	transcriptional regulator PchR	1.38313	0.160945	0.467932447710969	0.793322	0.468
PA4231	salicylate biosynthesis isochorismate synthase pchA	1.321	0.226018	0.401634794676355	0.645857	0.402
PA4307	chemotactic transducer PctC	1.40449	0.143227	0.490050853695689	0.843975	0.491
PA4352	conserved hypothetical protein	0.782473	0.160945	-0.353887836284907	0.793322	-0.354
PA4353	conserved hypothetical protein	0.616523	0.33053	-0.697773819555186	0.48079	-0.698
PA4356	xenobiotic reductase XenB	1.32275	0.375106	0.403541860441015	0.425846	0.404
PA4359	conserved hypothetical protein	0.588582	0.0923603	-0.764685852522134	1.03451	-0.765
PA4369	hypothetical protein	0.685871	0.0471387	-0.54399071966485	1.32662	-0.544
PA4384	hypothetical protein	0.762777	0.184872	-0.390667685559668	0.733129	-0.391
PA4389	3-oxacyl-acyl carrier protein reductase	1.27226	0.375106	0.347398782403481	0.425846	0.348
PA4393	AmpG	0.48852	0.00510601	-1.03351110236132	2.29192	-1.034
PA4396	two-component response regulator	0.606428	0.0764084	-0.72159139877538	1.11686	-0.722
PA4444	soluble and membrane-bound lytic transglycosylases, mltB1	1.64204	0.147574	0.715485866755755	0.830989	0.716
PA4505	dipeptide ABC transporter ATP-binding protein DppD	0.760456	0.161697	-0.395062799517578	0.791298	-0.396
PA4515	conserved hypothetical protein	1.65017	0.0160639	0.722610301189136	1.79415	0.723
PA4516	hypothetical protein	3.23625	4.33887e-12	1.69432125675771	11.3626	1.695
PA4523	hypothetical protein	2.079	5.96369e-07	1.05589120089205	6.22449	1.056
PA4525	type 4 fimbrial precursor PilA	0.50226	6.85278e-09	-0.993493221058416	8.16413	-0.994
PA4528	type 4 prepilin peptidase PilD	0.427533	4.41734e-05	-1.22589186169034	4.35484	-1.226
PA4538	NADH dehydrogenase ndh	2.29885	2.56054e-10	1.200912693926	9.59167	1.201
PA4546	two-component sensor PilS	0.714286	0.14974	-0.485426827170242	0.824662	-0.486
PA4548	probable D-amino acid oxidase	0.73692	0.226293	-0.440420720756767	0.645329	-0.441
PA4551	type 4 fimbrial biogenesis protein PilV	0.567859	0.000513047	-0.816394909169121	3.28984	-0.817
PA4552	type 4 fimbrial biogenesis protein PilW	0.572082	0.000441678	-0.805705184838511	3.35489	-0.806
PA4553	type 4 fimbrial biogenesis protein PilX	0.569152	4.59203e-06	-0.813114191346289	5.338	-0.814
PA4554	type 4 fimbrial biogenesis protein PilY1	0.602773	3.14217e-05	-0.730313886293776	4.50277	-0.731
PA4556	type 4 fimbrial biogenesis protein PilE	0.606061	0.00223184	-0.722466024471091	2.65134	-0.723
PA4563	30S ribosomal protein S20 (rpsT)	0.750751	0.0729788	-0.413594082409175	1.1368	-0.414
PA4568	50S ribosomal protein L21 (rplU)	0.632911	0.000381679	-0.659924558402379	3.4183	-0.66
PA4587	cytochrome c551 peroxidase precursor (ccpR)	0.524384	0.00422295	-0.931304843650669	2.37438	-0.932
PA4588	glutamate dehydrogenase (gdhA)	1.48588	0.0160639	0.57132159005177	1.79415	0.572
PA4601	motility regulator (morA)	0.561167	0.168963	-0.833497336859835	0.772208	-0.834
PA4611	hypothetical protein	0.817661	0.359921	-0.2904244038653	0.443793	-0.291
PA4622	probable major facilitator superfamily (MFS) transporter	0.001	6.69333e-16	-9.96578428466209	15.1744	-9.966
PA4632	hypothetical protein	1.3587	0.223887	0.442222328605074	0.649972	0.443
PA4643	hypothetical protein	1.4556	0.273462	0.541617995843987	0.563103	0.542
PA4697	hypothetical protein	0.44603	0.0344724	-1.16478627814334	1.46253	-1.165
PA4702	hypothetical protein	0.68306	0.0061868	-0.549915553621956	2.20853	-0.55
PA4703	hypothetical protein	0.782473	0.323807	-0.353887836284907	0.489713	-0.354
PA4704	cAMP-binding protein A cbpA	0.488281	2.77354e-05	-1.03421571533791	4.55697	-1.035
PA4711	hypothetical protein	1.66945	0.247797	0.739372091873301	0.605905	0.74
PA4724	probable aminoacyl-transfer RNA synthetase (class I)	0.290782	1.07003e-05	-1.7819891158647	4.9706	-1.782
PA4734	hypothetical protein	2.30415	0.00469932	1.20423305221761	2.32796	1.205
PA4774	SpeE2	0.469925	0.0742012	-1.0894981508391	1.12959	-1.09
PA4778	CueR	0.781861	0.283204	-0.35501626421955	0.547901	-0.356
PA4782	hypothetical protein	0.001	6.69333e-16	-9.96578428466209	15.1744	-9.966
PA4834	CntI	0.773395	0.323117	-0.370722275148167	0.49064	-0.371
PA4835	CntM	0.8	0.354838	-0.321928094887362	0.44997	-0.322
PA4838	hypothetical protein	0.724113	0.153498	-0.465713319595964	0.813896	-0.466
PA4845	thiol:disulfide interchange protein DipZ	0.74239	0.26826	-0.429749850800216	0.571445	-0.43
PA4871	hypothetical protein	1.5748	0.126193	0.655171503002559	0.898964	0.656
PA4899	probable aldehyde dehydrogenase	1.6	0.00841747	0.678071905112638	2.07482	0.679
PA4909	probable ATP-binding component of ABC transporter	0.724638	0.151532	-0.464668267003444	0.819496	-0.465
PA4913	probable binding protein component of ABC transporter	0.784314	0.293994	-0.350497247084133	0.531662	-0.351
PA4925	conserved hypothetical protein	0.549149	0.000102455	-0.864730922314751	3.98947	-0.865
PA4969	Cyclic AMP (cAMP) Phosphodiesterase, CpdA	0.505817	0.000161558	-0.983312871067121	3.79167	-0.984
PA4979	probable acyl-CoA dehydrogenase	1.80832	0.089969	0.85464861442738	1.04591	0.855
PA4988	3-deoxy-D-manno-octulosonic-acid (KDO) transferase WaaA	1.45985	0.122951	0.545824106814198	0.910267	0.546
PA4999	O-antigen ligase, WaaL	1000	6.69333e-16	9.96578428466209	15.1744	9.966
PA5022	conserved hypothetical protein	0.792393	0.234669	-0.335711910320462	0.629544	-0.336
PA5040	Type 4 fimbrial biogenesis outer membrane protein PilQ precursor	0.522193	5.70889e-08	-0.937344392150233	7.24345	-0.938
PA5041	type 4 fimbrial biogenesis protein PilP	0.668449	0.0166128	-0.58111017522555	1.77956	-0.582
PA5042	type 4 fimbrial biogenesis protein PilO	0.580046	0.0002346	-0.785759774427011	3.62967	-0.786
PA5043	type 4 fimbrial biogenesis protein PilN	0.39032	2.43199e-12	-1.35727047567956	11.614	-1.358
PA5044	type 4 fimbrial biogenesis protein PilM	0.422654	2.87655e-14	-1.2424500736777	13.5411	-1.243
PA5049	50S ribosomal protein L31	0.775795	0.337078	-0.366252263699564	0.472269	-0.367
PA5063	ubiquinone biosynthesis methyltransferase UbiE	1.3245	0.267259	0.405451450449646	0.573067	0.406
PA5079	conserved hypothetical protein	1.43062	0.240104	0.516635639286651	0.619601	0.517
PA5096	probable binding protein component of ABC transporter	1.42248	0.123394	0.508403405589552	0.908706	0.509
PA5103	PuuR	0.723066	0.194403	-0.467801156488407	0.711296	-0.468
PA5114	hypothetical protein	0.686342	0.366957	-0.543000877402426	0.435385	-0.544
PA5122	hypothetical protein	0.687285	0.10836	-0.541019153133559	0.965131	-0.542
PA5123	hypothetical protein	0.621891	0.0284936	-0.685267406516842	1.54525	-0.686
PA5129	GrxC	0.001	6.69333e-16	-9.96578428466209	15.1744	-9.966
PA5137	hypothetical protein	0.643915	0.00987428	-0.635057829725214	2.00549	-0.636
PA5138	hypothetical protein	0.668896	0.0363853	-0.58014548442338	1.43907	-0.581
PA5139	hypothetical protein	0.244379	6.69333e-16	-2.03280614508324	15.1744	-2.033
PA5155	amino acid (lysine/arginine/ornithine/histidine/octopine) ABC transporter membrane protein	0.607533	0.133046	-0.718964335759539	0.875999	-0.719
PA5167	DctP	0.795545	0.236228	-0.329984649758421	0.626668	-0.33
PA5190	NAD(P)H quinone oxidoreductase	1.28866	0.365367	0.365871442474959	0.437271	0.366
PA5206	acetylornithine deacetylase ArgE	1.44092	0.0930788	0.526992432083826	1.03115	0.527
PA5210	probable secretion pathway ATPase	0.754148	0.184362	-0.407080775450501	0.734329	-0.408
PA5235	glycerol-3-phosphate transporter GlpT	0.587544	0.00341786	-0.767231037023876	2.46625	-0.768
PA5236	probable aromatic hydrocarbon reductase	1.31062	0.354391	0.390245037827557	0.450517	0.391
PA5237	conserved hypothetical protein	1.49254	0.0423776	0.577766999316952	1.37286	0.578
PA5264	hypothetical protein	7.29927	6.69333e-16	2.86775220170156	15.1744	2.868
PA5271	hypothetical protein	1.7301	0.0675045	0.790858602161408	1.17067	0.791
PA5281	probable hydrolase	1.37174	0.354391	0.45600928033515	0.450517	0.457
PA5283	probable transcriptional regulator	1.67504	0.193957	0.744197163397282	0.712295	0.745
PA5285	SutA	0.640615	0.00402264	-0.642470537315822	2.39549	-0.643
PA5287	ammonium transporter AmtB	0.512295	0.0241956	-0.9649530529008	1.61626	-0.965
PA5302	catabolic alanine racemase dadX	1.78891	0.0211658	0.839079811818897	1.67437	0.84
PA5312	Aldehyde dehydrogenase pauC	1.29366	0.313282	0.37145968073724	0.504064	0.372
PA5313	Transaminase gabT2	1.31406	0.366617	0.394031641158542	0.435787	0.395
PA5314	hypothetical protein	1.47929	0.263317	0.564904848379903	0.579521	0.565
PA5316	50S ribosomal protein L28 rpmB	0.803213	0.252267	-0.316145742293356	0.59814	-0.317
PA5391	hypothetical protein	2.23714	0.089969	1.16165326347877	1.04591	1.162
PA5413	low specificity l-threonine aldolase LtaA	1.38313	0.173388	0.467932447710969	0.760982	0.468
PA5429	aspartate ammonia-lyase aspA	2.40964	2.50275e-09	1.2688167584278	8.60158	1.269
PA5451	membrane subunit of A-band LPS efflux transporter wzm	0.633714	0.280943	-0.658097205351372	0.551382	-0.659
PA5458	putative acetyltransferase	1.57233	0.135143	0.652901329377732	0.869206	0.653
PA5464	hypothetical protein	1.79533	0.0169152	0.844250767322055	1.77172	0.845
PA5472	hypothetical protein	0.672948	0.0061868	-0.571434115876509	2.20853	-0.572
PA5496	class II (cobalamin-dependent) ribonucleotide-diphosphate reductase subunit, NrdJb	0.780031	0.296347	-0.358396261956654	0.5282	-0.359
PA5513	hypothetical protein poxA	0.12631	6.69333e-16	-2.98495385138534	15.1744	-2.985
PA5528	hypothetical protein	1.55039	0.00607156	0.63262893435147	2.2167	0.633
PA5529	probable sodium/proton antiporter	0.685871	0.161697	-0.54399071966485	0.791298	-0.544
PA5533	hypothetical protein	1.46843	0.151471	0.554273296650016	0.81967	0.555
PA5537	hypothetical protein	1000	6.69333e-16	9.96578428466209	15.1744	9.966
PA5541	dihydroorotase pyrC	0.759301	0.161697	-0.397255345594427	0.791298	-0.398
PA5542	Pseudomonas imipenem beta-lactamase PIB-1	0.75815	0.0997061	-0.399444564589458	1.00128	-0.4
PA5545	conserved hypothetical protein	0.601685	0.000125255	-0.732920382108257	3.90221	-0.733

## Sheet: 5 uM heme hemOin vs PAO1
Table S4	Differential expression hemOin vs. PAO1 WT
Accession	Description	Abundance Ratio: hemOin vs. PAO1	Abundance Ratio Adj. P-Value	LFC	LFC	P-value (-log10)
PA0010	DNA-3-methyladenine glycosidase I tag	1.58228	0.0750784	0.662003536484986	0.663	1.12449
PA0020	T4P secretin-associated protein TsaP	0.466418	1.20684e-14	-1.10030490579569	-1.101	13.9183
PA0038	hypothetical protein	0.777605	0.265506	-0.36289064266586	-0.363	0.575926
PA0039	hypothetical protein	0.785546	0.0750784	-0.348232419239271	-0.349	1.12449
PA0040	conserved hypothetical protein	0.213402	8.9802e-06	-2.22835695420105	-2.229	5.04671
PA0042	hypothetical protein	0.001	5.66479e-16	-9.96578428466209	-9.966	15.2468
PA0045	hypothetical protein	0.656599	0.0184365	-0.606915941825205	-0.607	1.73432
PA0052	hypothetical protein	0.616903	0.0115633	-0.696884090855455	-0.697	1.93692
PA0056	probable transcriptional regulator	0.001	5.66479e-16	-9.96578428466209	-9.966	15.2468
PA0059	osmotically inducible protein OsmC	0.794281	0.0841264	-0.332278283056929	-0.333	1.07507
PA0139	alkyl hydroperoxide reductase subunit C	1.24224	0.310981	0.312939311660108	0.313	0.507266
PA0175	CheR2	0.443853	4.70331e-05	-1.17184731357334	-1.172	4.3276
PA0177	probable purine-binding chemotaxis protein	0.724638	0.298685	-0.464668267003444	-0.465	0.524787
PA0181	probable transcriptional regulator	2.30947	0.00489921	1.20756106993536	1.208	2.30987
PA0193	hypothetical protein	0.423191	0.0567671	-1.24061962931176	-1.241	1.2459
PA0195	putative NAD(P) transhydrogenase, subunit alpha part 1 pntAA	0.683527	0.00536403	-0.5489297694764	-0.549	2.27051
PA0196	pyridine nucleotide transhydrogenase, beta subunit, pntAB	0.764526	0.126993	-0.387362540835996	-0.388	0.896221
PA0201	hypothetical protein	0.237586	1.52514e-09	-2.07347750967897	-2.074	8.81669
PA0211	malonate decarboxylase beta subunit, mdcD	1.50602	0.0667589	0.590744853315162	0.591	1.17549
PA0226	probable CoA transferase, subunit A	1.34228	0.234848	0.424687669312563	0.425	0.629213
PA0227	probable CoA transferase, subunit B	1.29702	0.234848	0.375197234747053	0.376	0.629213
PA0228	beta-ketoadipyl CoA thiolase PcaF	1.33333	0.145825	0.415037499278844	0.416	0.836167
PA0232	gamma-carboxymuconolactone decarboxylase	1.61551	0.0567671	0.691988685447823	0.692	1.2459
PA0238	hypothetical protein	3.57143	0.000226253	1.83650126771712	1.837	3.64541
PA0245	3-dehydroquinate dehydratase	1000	5.66479e-16	9.96578428466209	9.966	15.2468
PA0272	probable transcriptional regulator	0.426257	8.21067e-05	-1.23020301336642	-1.231	4.08562
PA0280	sulfate transport protein CysA	1.38122	0.0804984	0.465938397578882	0.466	1.09421
PA0283	sulfate-binding protein precursor	1.55521	0.00234148	0.63710935733414	0.638	2.63051
PA0284	hypothetical protein	1.4245	0.131306	0.510457064357527	0.511	0.881714
PA0290	hypothetical protein	0.726216	0.172293	-0.461528559472877	-0.462	0.763732
PA0295	probable periplasmic polyamine binding protein	0.359324	2.58518e-13	-1.47664090866952	-1.477	12.5875
PA0297	probable glutamine amidotransferase	2.09644	0.017142	1.06793882865658	1.068	1.76594
PA0299	Polyamine:pyruvate transaminase	1.25786	0.273851	0.330973234490369	0.331	0.562485
PA0307	hypothetical protein	0.001	5.66479e-16	-9.96578428466209	-9.966	15.2468
PA0310	hypothetical protein	2.08768	0.0122621	1.06190243892591	1.062	1.91144
PA0323	probable binding protein component of ABC transporter	1000	5.66479e-16	9.96578428466209	9.966	15.2468
PA0328	arginine-specific autotransporter of Pseudomonas aeruginosa, AaaA	0.573066	0.000884921	-0.803227036434928	-0.804	3.0531
PA0346	hypothetical protein	0.292398	1.66901e-07	-1.77399632511117	-1.774	6.77754
PA0355	protease PfpI	0.841751	0.279343	-0.248534836138679	-0.249	0.553862
PA0359	hypothetical protein	0.397614	1.20684e-14	-1.3305584000308	-1.331	13.9183
PA0395	twitching motility protein PilT	0.689655	0.00659823	-0.53605290024021	-0.537	2.18057
PA0396	twitching motility protein PilU	0.499002	2.78818e-09	-1.00288250853312	-1.003	8.55468
PA0408	twitching motility protein PilG	0.459348	4.36459e-11	-1.12234140752612	-1.123	10.3601
PA0409	twitching motility protein PilH	0.614628	3.24782e-05	-0.702214251010441	-0.703	4.48841
PA0410	twitching motility protein PilI	0.517331	1.73797e-06	-0.950841637549149	-0.951	5.75996
PA0411	twitching motility protein PilJ	0.575043	6.85822e-08	-0.7982579326445	-0.799	7.16379
PA0413	component of chemotactic signal transduction system	0.625782	7.96676e-06	-0.67626740826589	-0.677	5.09872
PA0414	probable methylesterase	0.543478	3.38815e-05	-0.879705766282288	-0.88	4.47004
PA0415	probable chemotaxis protein	0.672495	0.00292991	-0.572404647390332	-0.573	2.53315
PA0422	conserved hypothetical protein	0.571102	0.0191999	-0.808179083771471	-0.809	1.7167
PA0424	multidrug resistance operon repressor MexR	0.661813	0.0756374	-0.595503660502742	-0.596	1.12126
PA0452	probable stomatin-like protein	0.761035	0.294115	-0.393965275660243	-0.394	0.531483
PA0455	RNA helicase DbpA	1.36799	0.052941	0.45205668870965	0.453	1.27621
PA0464	two-component sensor CreC	1.74825	0.00109478	0.805912947883698	0.806	2.96067
PA0473	probable glutathione S-transferase	0.675676	0.0129233	-0.565597175854225	-0.566	1.88863
PA0476	probable permease	12.1951	5.66479e-16	3.608232280044	3.609	15.2468
PA0477	probable transcriptional regulator	0.516262	0.234848	-0.953823953941167	-0.954	0.629213
PA0480	probable hydrolase	1.52207	0.154097	0.606034724339757	0.607	0.812207
PA0484	conserved hypothetical protein	0.733676	0.0818421	-0.446785562143122	-0.447	1.08702
PA0496	conserved hypothetical protein	1.79533	0.240676	0.844250767322055	0.845	0.618567
PA0528	probable transcriptional regulator	0.571429	0.19183	-0.807354922057604	-0.808	0.717084
PA0537	conserved hypothetical protein	0.783699	0.149508	-0.351628329102782	-0.352	0.825337
PA0562	probable hydrolase	1.25945	0.318872	0.332789087519129	0.333	0.496384
PA0563	conserved hypothetical protein	0.698812	0.0746133	-0.517023672064581	-0.518	1.12718
PA0582	dihydroneopterin aldolase	1.32979	0.151805	0.41119543298445	0.412	0.818714
PA0585	hypothetical protein	0.455166	7.85227e-05	-1.13553486976119	-1.136	4.105
PA0599	hypothetical protein	0.782473	0.240342	-0.353887836284907	-0.354	0.61917
PA0602	probable binding protein component of ABC transporter	0.327011	5.66479e-16	-1.61258840669872	-1.613	15.2468
PA0604	AgtB	0.819672	0.298441	-0.286881147788162	-0.287	0.525142
PA0620	probable bacteriophage protein	0.34188	0.00628454	-1.54843662469604	-1.549	2.20173
PA0622	probable bacteriophage protein	0.535045	6.1189e-05	-0.902266569083071	-0.903	4.21333
PA0623	probable bacteriophage protein	0.71736	0.145825	-0.479230561206336	-0.48	0.836167
PA0652	transcriptional regulator Vfr	0.615006	9.82254e-05	-0.701327257412941	-0.702	4.00778
PA0657	probable ATPase	0.772201	0.302309	-0.372952097911829	-0.373	0.519548
PA0658	probable short-chain dehydrogenase	0.786782	0.312091	-0.345964030342872	-0.346	0.505719
PA0659	hypothetical protein	0.665336	0.00266011	-0.587845009254278	-0.588	2.5751
PA0664	hypothetical protein	0.796178	0.135637	-0.32883646422954	-0.329	0.867623
PA0672	heme oxygenase	1.94175	7.7166e-08	0.957355662591506	0.958	7.11257
PA0686	HxcR	1000	5.66479e-16	9.96578428466209	9.966	15.2468
PA0730	probable transferase	2.15054	0.0841264	1.10469737866669	1.105	1.07507
PA0732	hypothetical protein	0.725163	0.036267	-0.463622456851893	-0.464	1.44049
PA0743	probable 3-hydroxyisobutyrate dehydrogenase	0.745712	0.04913	-0.423309237242387	-0.424	1.30865
PA0744	probable enoyl-CoA hydratase/isomerase	1.55039	0.00111346	0.63262893435147	0.633	2.95332
PA0745	DspI	1.35685	0.045745	0.440263475567017	0.441	1.33966
PA0746	probable acyl-CoA dehydrogenase	1.60256	0.0002404	0.680382065799839	0.681	3.61907
PA0747	probable aldehyde dehydrogenase	1.3947	0.0225109	0.479954975960182	0.48	1.64761
PA0754	hypothetical protein	0.813008	0.287152	-0.298658315564515	-0.299	0.541888
PA0757	probable two-component sensor	0.654022	0.281392	-0.612588406698718	-0.613	0.550688
PA0758	hypothetical protein	0.830565	0.230398	-0.267835392097615	-0.268	0.637522
PA0763	anti-sigma factor MucA	0.755287	0.281392	-0.404903122145131	-0.405	0.550688
PA0769	hypothetical protein	0.589971	0.00158485	-0.761285273361619	-0.762	2.80001
PA0776	hypothetical protein	0.610501	0.212185	-0.711935356978922	-0.712	0.673286
PA0788	hypothetical protein	0.664011	0.0252654	-0.590721770009841	-0.591	1.59747
PA0807	AmpDh3	0.779423	0.152364	-0.359521170427595	-0.36	0.817117
PA0821	hypothetical protein	1.39665	0.318872	0.481968507397831	0.482	0.496384
PA0826	hypothetical protein	0.001	5.66479e-16	-9.96578428466209	-9.966	15.2468
PA0837	peptidyl-prolyl cis-trans isomerase SlyD	1.32275	0.0881824	0.403541860441015	0.404	1.05462
PA0850	hypothetical protein	0.001	5.66479e-16	-9.96578428466209	-9.966	15.2468
PA0852	chitin-binding protein CbpD precursor	0.792393	0.0813561	-0.335711910320462	-0.336	1.08961
PA0864	probable transcriptional regulator	1000	5.66479e-16	9.96578428466209	9.966	15.2468
PA0865	4-hydroxyphenylpyruvate dioxygenase	0.562114	1.55704e-08	-0.831066510605073	-0.832	7.8077
PA0871	pterin-4-alpha-carbinolamine dehydratase	0.796178	0.206113	-0.32883646422954	-0.329	0.685894
PA0872	phenylalanine-4-hydroxylase	0.59952	0.0248404	-0.738119288782576	-0.739	1.60484
PA0889	arginine/ornithine transport protein AotQ	0.518135	0.00850172	-0.948600847493356	-0.949	2.07049
PA0895	N2-Succinylornithine 5-aminotransferase (SOAT) = N2-acetylornithine 5-aminotransferase (ACOAT)	1.2837	0.175496	0.360304766600418	0.361	0.755733
PA0896	subunit I of arginine N2-succinyltransferase = ornithine N2-succinyltransferase	1.31579	0.156832	0.395928676331139	0.396	0.804567
PA0898	N-Succinylglutamate 5-semialdehyde dehydrogenase	1.35501	0.0470316	0.438307278601691	0.439	1.32761
PA0905	RsmA	0.773395	0.155299	-0.370722275148167	-0.371	0.80883
PA0930	two-component sensor	0.001	5.66479e-16	-9.96578428466209	-9.966	15.2468
PA0938	Wzz2	1.4771	0.00292991	0.56277226108709	0.563	2.53315
PA0948	hypothetical protein	0.686813	0.251819	-0.542010355536609	-0.543	0.598912
PA0960	hypothetical protein	0.284981	5.09628e-09	-1.81105994774008	-1.812	8.29275
PA0975	probable radical activating enzyme	0.001	5.66479e-16	-9.96578428466209	-9.966	15.2468
PA0985	pyocin S5	0.481464	2.33752e-08	-1.05450121618256	-1.055	7.63125
PA0995	methylated-DNA--protein-cysteine methyltransferase	2.079	0.060889	1.05589120089205	1.056	1.21546
PA1003	Transcriptional regulator MvfR	1.37552	0.0723205	0.459972730742493	0.46	1.14074
PA1029	hypothetical protein	0.001	5.66479e-16	-9.96578428466209	-9.966	15.2468
PA1030	hypothetical protein	0.633312	0.0957404	-0.65901117119815	-0.66	1.0189
PA1036	hypothetical protein	0.645161	0.0174838	-0.632268215499513	-0.633	1.75737
PA1044	hypothetical protein	1.9802	0.000268905	0.98564470702293	0.986	3.5704
PA1048	probable outer membrane protein precursor	1.7452	0.0206257	0.803392955905182	0.804	1.68559
PA1049	pyridoxine 5'-phosphate oxidase	1.26263	0.294115	0.336427664582477	0.337	0.531483
PA1051	probable transporter	0.506586	0.171534	-0.981121989794311	-0.982	0.765651
PA1054	ShaA	0.714796	0.312165	-0.484395962502666	-0.485	0.505616
PA1056	ShaC	0.73692	0.271373	-0.440420720756767	-0.441	0.566433
PA1057	ShaD	0.408831	0.00278839	-1.2904244038653	-1.291	2.55465
PA1074	branched-chain amino acid transport protein BraC	0.823723	0.191891	-0.279768421593595	-0.28	0.716946
PA1081	flagellar basal-body rod protein FlgF	9.61538	5.66479e-16	3.265344566521	3.266	15.2468
PA1083	flagellar L-ring protein precursor FlgH	0.634518	0.0206257	-0.656267534794289	-0.657	1.68559
PA1105	flagellar protein FliJ	0.441696	3.07453e-05	-1.1788739581698	-1.179	4.51222
PA1125	probable cobalamin biosynthetic protein	1.37552	0.152154	0.459972730742493	0.46	0.817716
PA1127	probable oxidoreductase	1.27226	0.206113	0.347398782403481	0.348	0.685894
PA1130	rhamnosyltransferase 2	1.42045	0.0221945	0.50635266602479	0.507	1.65375
PA1135	conserved hypothetical protein	0.826446	0.283231	-0.27500704749987	-0.276	0.54786
PA1136	probable transcriptional regulator	1.48588	0.186913	0.57132159005177	0.572	0.728361
PA1172	cytochrome c-type protein NapC	1000	5.66479e-16	9.96578428466209	9.966	15.2468
PA1173	cytochrome c-type protein NapB precursor	0.683527	0.309034	-0.5489297694764	-0.549	0.509994
PA1178	PhoP/Q and low Mg2+ inducible outer membrane protein H1 precursor	0.832639	0.234848	-0.264236151043547	-0.265	0.629213
PA1205	conserved hypothetical protein	1.27551	0.281179	0.351074440546879	0.352	0.551017
PA1206	hypothetical protein	1.36612	0.310981	0.450084446378045	0.451	0.507266
PA1248	Alkaline protease secretion outer membrane protein AprF precursor	0.690608	0.269674	-0.534061602421118	-0.535	0.56916
PA1266.1	D-hydroxyproline dehydrogenase gamma-subunit, LphF	0.001	5.66479e-16	-9.96578428466209	-9.966	15.2468
PA1267	D-hydroxyproline dehydrogenase beta-subunit, LphB	1.31234	0.235929	0.392137097168765	0.393	0.627219
PA1275	cobalamin biosynthetic protein CobD	0.527148	0.273851	-0.923719678749389	-0.924	0.562485
PA1281	cobalamin (5'-phosphate) synthase	2.76243	7.45685e-05	1.46593839757888	1.466	4.12744
PA1288	probable outer membrane protein precursor	0.573394	4.34316e-06	-0.802400040114839	-0.803	5.36219
PA1295	conserved hypothetical protein	1.52672	0.149403	0.610433188237274	0.611	0.82564
PA1300	ECF sigma factor	1.72117	0.151805	0.783389931257558	0.784	0.818714
PA1306	probable HIT family protein	1000	5.66479e-16	9.96578428466209	9.966	15.2468
PA1310	2-aminoethylphosphonate:pyruvate aminotransferase	1000	5.66479e-16	9.96578428466209	9.966	15.2468
PA1346	hypothetical protein	2.15054	0.0837059	1.10469737866669	1.105	1.07724
PA1349	conserved hypothetical protein	0.729395	0.243018	-0.455228571117139	-0.456	0.614362
PA1350	hypothetical protein	1000	5.66479e-16	9.96578428466209	9.966	15.2468
PA1353	hypothetical protein	0.588928	0.00575822	-0.763836458890952	-0.764	2.23971
PA1366	hypothetical protein	1.65017	0.00399223	0.722610301189136	0.723	2.39878
PA1380	probable transcriptional regulator	0.001	5.66479e-16	-9.96578428466209	-9.966	15.2468
PA1404	hypothetical protein	0.769823	0.295595	-0.377401430785794	-0.378	0.529302
PA1408	hypothetical protein	0.808407	0.279308	-0.306845500314283	-0.307	0.553916
PA1409	acetylpolyamine aminohydrolase	1000	5.66479e-16	9.96578428466209	9.966	15.2468
PA1420	hypothetical protein	1000	5.66479e-16	9.96578428466209	9.966	15.2468
PA1424	hypothetical protein	1000	5.66479e-16	9.96578428466209	9.966	15.2468
PA1425	probable ATP-binding component of ABC transporter	0.638978	0.290572	-0.646162657157894	-0.647	0.536746
PA1430	transcriptional regulator LasR	0.700771	0.0216242	-0.512985334813677	-0.513	1.66506
PA1440	hypothetical protein	0.732601	0.0476463	-0.448900951145128	-0.449	1.32197
PA1473	hypothetical protein	2.55754	0.000242404	1.35475948735474	1.355	3.61546
PA1475	heme exporter protein CcmA	1.43885	0.0242778	0.524915117051218	0.525	1.61479
PA1476	heme exporter protein CcmB	1000	5.66479e-16	9.96578428466209	9.966	15.2468
PA1503	hypothetical protein	1000	5.66479e-16	9.96578428466209	9.966	15.2468
PA1521	probable guanine deaminase	1.27877	0.273851	0.354759487354735	0.355	0.562485
PA1524	xanthine dehydrogenase	1.41643	0.100482	0.502259911390907	0.503	0.997913
PA1531	hypothetical protein	0.746826	0.307496	-0.421155960662224	-0.422	0.51216
PA1546	oxygen-independent coproporphyrinogen III oxidase	0.725163	0.0267377	-0.463622456851893	-0.464	1.57288
PA1550	hypothetical protein	0.801925	0.17759	-0.318461465167583	-0.319	0.750581
PA1551	probable ferredoxin	0.688705	0.00387159	-0.538041453333663	-0.539	2.41211
PA1555	Cytochrome c oxidase, cbb3-type, CcoP subunit	0.748503	0.0564565	-0.417920007811965	-0.418	1.24829
PA1561	aerotaxis receptor Aer	1.25628	0.272721	0.329159664118438	0.33	0.564281
PA1571	hypothetical protein	0.605694	0.00387159	-0.723340120251171	-0.724	2.41211
PA1573	conserved hypothetical protein	1000	5.66479e-16	9.96578428466209	9.966	15.2468
PA1574	conserved hypothetical protein	1.41243	0.0381231	0.49817873457909	0.499	1.41881
PA1576	probable 3-hydroxyisobutyrate dehydrogenase	1.26103	0.251056	0.334607228958109	0.335	0.600229
PA1580	citrate synthase	1.23916	0.318872	0.309359421384307	0.31	0.496384
PA1595	hypothetical protein	0.4662	0.0322519	-1.10097764772482	-1.101	1.49144
PA1651	probable transporter	0.385356	0.024302	-1.37573453858316	-1.376	1.61436
PA1668	DotU2	0.666667	0.202485	-0.584962500721156	-0.585	0.693607
PA1688	hypothetical protein	1.45985	0.229289	0.545824106814198	0.546	0.639617
PA1703	type III secretory apparatus protein PcrD	1000	5.66479e-16	9.96578428466209	9.966	15.2468
PA1706	type III secretion protein PcrV	0.001	5.66479e-16	-9.96578428466209	-9.966	15.2468
PA1710	ExsC, exoenzyme S synthesis protein C precursor.	0.417188	1.97939e-07	-1.26122990898705	-1.262	6.70347
PA1711	ExsE	0.001	5.66479e-16	-9.96578428466209	-9.966	15.2468
PA1713	transcriptional regulator ExsA	0.557414	0.0912187	-0.843179890257174	-0.844	1.03992
PA1714	ExsD	0.687758	0.000694533	-0.540027269257507	-0.541	3.15831
PA1715	type III export apparatus protein	0.001	5.66479e-16	-9.96578428466209	-9.966	15.2468
PA1718	type III export protein PscE	0.447027	6.99765e-05	-1.16156525639703	-1.162	4.15505
PA1728	hypothetical protein	0.56338	0.0131084	-0.82781902461732	-0.828	1.88245
PA1741	hypothetical protein	1.61812	0.0235962	0.694321256757713	0.695	1.62716
PA1742	Glutamine amidotransferase class I	1.287	0.292471	0.364013496254377	0.365	0.533917
PA1746	hypothetical protein	0.502765	1.7551e-07	-0.992043276171657	-0.993	6.7557
PA1757	homoserine kinase	1.287	0.303889	0.364013496254377	0.365	0.517285
PA1788	hypothetical protein	1000	5.66479e-16	9.96578428466209	9.966	15.2468
PA1789	hypothetical protein	0.838223	0.265506	-0.254594043033141	-0.255	0.575926
PA1812	membrane-bound lytic murein transglycosylase D precursor	1.4771	0.153801	0.56277226108709	0.563	0.813041
PA1822	hypothetical protein	0.669792	0.00176082	-0.578214165472454	-0.579	2.75429
PA1825	hypothetical protein	0.738007	0.0620694	-0.438292851579147	-0.439	1.20712
PA1840	hypothetical protein	1.49925	0.155338	0.584241333477502	0.585	0.808721
PA1842	hypothetical protein	0.74129	0.301639	-0.431890348286181	-0.432	0.520513
PA1847	NfuA	1.29199	0.210078	0.369594528517677	0.37	0.677619
PA1848	probable major facilitator superfamily (MFS) transporter	1.44509	0.234848	0.531156057025363	0.532	0.629213
PA1852	hypothetical protein	2.1322	1.70539e-05	1.09234017214671	1.093	4.76818
PA1857	conserved hypothetical protein	0.720461	0.155338	-0.473007567916174	-0.474	0.808721
PA1860	hypothetical protein	0.712758	0.0162816	-0.488515008957812	-0.489	1.7883
PA1868	secretion protein XqhA	0.718907	0.312091	-0.476122419880152	-0.477	0.505719
PA1869	Acp1	0.526316	0.00067737	-0.925999418556223	-0.926	3.16917
PA1870	hypothetical protein	0.550358	0.000378199	-0.861558419572029	-0.862	3.42228
PA1873	hypothetical protein	0.609013	0.0807027	-0.715454127115718	-0.716	1.09311
PA1874	hypothetical protein	0.602047	8.65329e-06	-0.732052073300289	-0.733	5.06282
PA1914	conserved hypothetical protein	0.600962	8.90006e-07	-0.734655433479005	-0.735	6.05061
PA1915	hypothetical protein	0.634921	1.69459e-05	-0.655351828612554	-0.656	4.77094
PA1921	hypothetical protein	0.631313	0.0122621	-0.663572335417523	-0.664	1.91144
PA1922	probable TonB-dependent receptor	0.520833	0.00258048	-0.941106310946432	-0.942	2.5883
PA1923	hypothetical protein	0.64433	0.0137309	-0.634128557525041	-0.635	1.8623
PA1924	hypothetical protein	0.511247	0.0620955	-0.967906370290147	-0.968	1.20694
PA1927	5-methyltetrahydropteroyltriglutamate-homocysteine S-methyltransferase	0.710732	0.0135691	-0.492622328574446	-0.493	1.86745
PA1930	probable chemotaxis transducer	0.660939	0.0015344	-0.59741198755465	-0.598	2.81406
PA1932	probable hydroxylase molybdopterin-containing subunit	0.565931	0.0176191	-0.82130203988953	-0.822	1.75402
PA1933	probable hydroxylase large subunit	0.808407	0.269674	-0.306845500314283	-0.307	0.56916
PA1943	hypothetical protein	0.729927	0.0400814	-0.454175893185802	-0.455	1.39706
PA1946	binding protein component precursor of ABC ribose transporter	0.667557	0.03404	-0.583037623796664	-0.584	1.46801
PA1948	membrane protein component of ABC ribose transporter	0.630915	0.0923974	-0.664482840364683	-0.665	1.03434
PA1956	FapA	0.367242	1.31855e-06	-1.44519698238171	-1.446	5.8799
PA1957	hypothetical protein	1.30378	0.318872	0.382701517159154	0.383	0.496384
PA1975	nosP	0.001	5.66479e-16	-9.96578428466209	-9.966	15.2468
PA1976	nahK	0.60241	0.0837059	-0.7311832415722	-0.732	1.07724
PA1982	quinoprotein ethanol dehydrogenase	0.514139	3.30309e-05	-0.959770155211467	-0.96	4.48108
PA1983	cytochrome c550	0.52521	0.00166694	-0.929033478645857	-0.93	2.77808
PA1984	NAD+ dependent aldehyde dehydrogenase ExaC	0.50226	0.000555702	-0.993493221058416	-0.994	3.25516
PA1995	hypothetical protein	0.326691	1.40204e-09	-1.6140030448649	-1.615	8.85324
PA1999	dehydrocarnitine CoA transferase, subunit A	2.20264	1.93784e-10	1.13923579737117	1.14	9.71268
PA2000	dehydrocarnitine CoA transferase, subunit B	1.94553	2.71172e-07	0.960159735468209	0.961	6.56676
PA2001	acetyl-CoA acetyltransferase	1.6835	7.6758e-06	0.751465163861321	0.752	5.11488
PA2003	3-hydroxybutyrate dehydrogenase	2.04082	9.20143e-09	1.02914634565952	1.03	8.03614
PA2004	conserved hypothetical protein	2.39808	0.00121235	1.26188071121742	1.262	2.91637
PA2006	probable major facilitator superfamily (MFS) transporter	2.079	0.0961052	1.05589120089205	1.056	1.01725
PA2014	methylcrotonyl-CoA carboxylase, beta-subunit	1.25156	0.277976	0.32373259173411	0.324	0.555992
PA2021	hypothetical protein	0.48852	2.03818e-06	-1.03351110236132	-1.034	5.69076
PA2028	probable transcriptional regulator	1000	5.66479e-16	9.96578428466209	9.966	15.2468
PA2034	hypothetical protein	1.33333	0.175496	0.415037499278844	0.416	0.755733
PA2040	Glutamylpolyamine synthetase	1.55763	0.0031	0.639354797539784	0.64	2.50864
PA2044	hypothetical protein	0.822368	0.184969	-0.282143228781498	-0.283	0.732901
PA2069	probable carbamoyl transferase	1.5528	0.000355711	0.63486740654747	0.635	3.4489
PA2071	elongation factor G	0.841751	0.279343	-0.248534836138679	-0.249	0.553862
PA2074	hypothetical protein	1.8622	0.147219	0.897006006676674	0.898	0.832035
PA2096	probable transcriptional regulator	0.651466	0.294115	-0.618238655595455	-0.619	0.531483
PA2111	hypothetical protein	0.001	5.66479e-16	-9.96578428466209	-9.966	15.2468
PA2117	hypothetical protein	1.5873	0.0889413	0.666576266274808	0.667	1.0509
PA2134	hypothetical protein	0.597372	1.73243e-05	-0.743299527888257	-0.744	4.76134
PA2141	hypothetical protein	0.618429	0.0830035	-0.693319678811575	-0.694	1.0809
PA2142	probable short-chain dehydrogenase	0.62383	0.000347838	-0.680774425492461	-0.681	3.45862
PA2144	glycogen phosphorylase	0.683995	0.00599372	-0.54794331129035	-0.548	2.2223
PA2146	conserved hypothetical protein	0.534188	0.216081	-0.904580434921318	-0.905	0.665384
PA2147	catalase HPII	0.65445	0.000268698	-0.611644543373662	-0.612	3.57074
PA2150	conserved hypothetical protein	0.440723	1.49566e-06	-1.18205660901025	-1.183	5.82517
PA2151	conserved hypothetical protein	0.753012	0.0641418	-0.409255146684838	-0.41	1.19286
PA2152	probable trehalose synthase	0.771605	0.0470316	-0.374065718222538	-0.375	1.32761
PA2160	probable glycosyl hydrolase	0.805802	0.122676	-0.31150311546827	-0.312	0.91124
PA2161	hypothetical protein	0.776398	0.318872	-0.36513259345253	-0.366	0.496384
PA2162	probable glycosyl hydrolase	0.739098	0.0105511	-0.43616183931445	-0.437	1.9767
PA2164	probable glycosyl hydrolase	0.790514	0.175496	-0.339137384919585	-0.34	0.755733
PA2165	probable glycogen synthase	0.723589	0.0362385	-0.466757615726171	-0.467	1.44083
PA2166	hypothetical protein	0.69979	0.277976	-0.51500591643373	-0.516	0.555992
PA2169	hypothetical protein	0.618429	5.1428e-05	-0.693319678811575	-0.694	4.2888
PA2171	hypothetical protein	0.305064	5.66479e-16	-1.71281585443737	-1.713	15.2468
PA2173	hypothetical protein	0.742942	0.0622978	-0.42867840994823	-0.429	1.20553
PA2178	hypothetical protein	0.668896	0.265506	-0.58014548442338	-0.581	0.575926
PA2184	conserved hypothetical protein	0.761615	0.0567671	-0.3928669162308	-0.393	1.2459
PA2189	hypothetical protein	0.649773	0.263909	-0.621993231666123	-0.622	0.578546
PA2190	conserved hypothetical protein	0.703235	0.0216242	-0.507921464957328	-0.508	1.66506
PA2220	probable transcriptional regulator	2.21239	0.0567671	1.1456053222469	1.146	1.2459
PA2223	hypothetical protein	1.5015	0.0470316	0.586405917590825	0.587	1.32761
PA2261	probable 2-ketogluconate kinase	1.5083	0.147219	0.592919224549499	0.593	0.832035
PA2263	probable 2-hydroxyacid dehydrogenase	1.5528	0.00135155	0.63486740654747	0.635	2.86917
PA2266	probable cytochrome c precursor	1.47493	0.0642333	0.560642821525743	0.561	1.19224
PA2273	SoxR	0.645161	0.10189	-0.632268215499513	-0.633	0.991869
PA2277	ArsR protein	0.544662	0.320738	-0.876566058751721	-0.877	0.49385
PA2282	hypothetical protein	1.49031	0.234848	0.575615328461904	0.576	0.629213
PA2285	hypothetical protein	1.33511	0.240676	0.416962376203336	0.417	0.618567
PA2300	chitinase	1.31926	0.0923974	0.399730246490995	0.4	1.03434
PA2306	AmbA	0.583431	0.149508	-0.777367109450413	-0.778	0.825337
PA2318	hypothetical protein	1.62866	0.0202698	0.703689439291908	0.704	1.69315
PA2322	GntP	0.591017	0.0267377	-0.758729568457863	-0.759	1.57288
PA2327	probable permease of ABC transporter	0.540249	0.310981	-0.888304895208487	-0.889	0.507266
PA2338	probable binding protein component of ABC maltose/mannitol transporter	1.93798	1.54674e-09	0.954557029238833	0.955	8.81058
PA2341	probable ATP-binding component of ABC maltose/mannitol transporter	2.80899	7.91322e-13	1.49005085369569	1.491	12.1016
PA2343	xylulose kinase	1.46199	0.0906155	0.547931769776189	0.548	1.0428
PA2367	Hcp3	0.789889	0.114547	-0.340277404766254	-0.341	0.941015
PA2370	HsiH3	0.620732	0.213463	-0.687956494044482	-0.688	0.670678
PA2380	hypothetical protein	1.66945	0.0441859	0.739372091873301	0.74	1.35472
PA2382	L-lactate dehydrogenase	0.001	5.66479e-16	-9.96578428466209	-9.966	15.2468
PA2384	hypothetical protein (Fur/Zur like regulator)	1.47275	0.0115812	0.558516520417355	0.559	1.93625
PA2394	PvdN	0.815661	0.229289	-0.293958979028694	-0.294	0.639617
PA2400	PvdJ	1.3245	0.0837059	0.405451450449646	0.406	1.07724
PA2402	probable non-ribosomal peptide synthetase	1.27551	0.199609	0.351074440546879	0.352	0.699819
PA2416	periplasmic trehalase precursor	0.706714	0.0142805	-0.500802053057158	-0.501	1.84526
PA2424	PvdL	1.34953	0.0531178	0.432454552356253	0.433	1.27476
PA2436	hypothetical protein	0.001	5.66479e-16	-9.96578428466209	-9.966	15.2468
PA2443	L-serine dehydratase	0.744602	0.0310145	-0.425459304765355	-0.426	1.50843
PA2459	hypothetical protein	0.399361	0.00328906	-1.32423456227053	-1.325	2.48293
PA2463	hypothetical protein	1000	5.66479e-16	9.96578428466209	9.966	15.2468
PA2470	gentisate 1,2-dioxygenase	1000	5.66479e-16	9.96578428466209	9.966	15.2468
PA2472	probable major facilitator superfamily (MFS) transporter	0.713267	0.299915	-0.487486349348536	-0.488	0.523002
PA2488	probable transcriptional regulator	0.001	5.66479e-16	-9.96578428466209	-9.966	15.2468
PA2489	probable transcriptional regulator	1000	5.66479e-16	9.96578428466209	9.966	15.2468
PA2507	catechol 1,2-dioxygenase	0.75643	0.0438606	-0.402722176845605	-0.403	1.35793
PA2508	muconolactone delta-isomerase	0.723066	0.0818421	-0.467801156488407	-0.468	1.08702
PA2510	transcriptional regulator CatR	1.78891	0.261525	0.839079811818897	0.84	0.582487
PA2534	probable transcriptional regulator	5.98802	2.40355e-12	2.58207999218804	2.583	11.6191
PA2539	conserved hypothetical protein	1.66389	0.0364947	0.734563103950902	0.735	1.43777
PA2546	probable ring-cleaving dioxygenase	0.340716	2.77795e-07	-1.55336050333533	-1.554	6.55628
PA2553	probable acyl-CoA thiolase	1.31062	0.110856	0.390245037827557	0.391	0.955239
PA2566	conserved hypothetical protein	0.564653	0.0627032	-0.824564212089827	-0.825	1.20271
PA2570	LecA	0.64433	0.000480831	-0.634128557525041	-0.635	3.31801
PA2588	probable transcriptional regulator	1.32626	0.265506	0.407363571393423	0.408	0.575926
PA2596	conserved hypothetical protein	0.245158	3.21285e-12	-2.02821550713044	-2.029	11.4931
PA2604	conserved hypothetical protein	1.39082	0.318872	0.475936324222789	0.476	0.496384
PA2616	thioredoxin reductase 1	1.27389	0.237039	0.349235440883098	0.35	0.62518
PA2624	isocitrate dehydrogenase	1.321	0.0906155	0.401634794676355	0.402	1.0428
PA2637	NADH dehydrogenase I chain A	1.48588	0.0416399	0.57132159005177	0.572	1.38049
PA2638	NADH dehydrogenase I chain B	1.96078	2.40094e-08	0.971430847803229	0.972	7.61962
PA2639	NADH dehydrogenase I chain C,D	1.86916	1.81042e-08	0.902389203373578	0.903	7.74222
PA2640	NADH dehydrogenase I chain E	1.78571	9.4531e-06	0.836501267717121	0.837	5.02443
PA2641	NADH dehydrogenase I chain F	1.7331	1.56318e-06	0.793356776016605	0.794	5.80599
PA2642	NADH dehydrogenase I chain G	1.9084	4.60156e-09	0.932361283124637	0.933	8.33709
PA2643	NADH dehydrogenase I chain H	1.54321	0.00321184	0.625934281777462	0.626	2.49325
PA2644	NADH Dehydrogenase I chain I	1.8622	4.18166e-07	0.897006006676674	0.898	6.37865
PA2645	NADH dehydrogenase I chain J	2.01207	0.000726494	1.0086822430998	1.009	3.13877
PA2646	NADH dehydrogenase I chain K	1.84843	0.0089166	0.886299500835272	0.887	2.0498
PA2647	NADH dehydrogenase I chain L	1.35135	0.209982	0.434402824145775	0.435	0.677818
PA2649	NADH dehydrogenase I chain N	1.43472	0.228687	0.520769438793664	0.521	0.640758
PA2681	probable transcriptional regulator	1000	5.66479e-16	9.96578428466209	9.966	15.2468
PA2694	Trx2	0.638162	0.273196	-0.648005179810493	-0.649	0.563525
PA2696	probable transcriptional regulator	1000	5.66479e-16	9.96578428466209	9.966	15.2468
PA2698	probable hydrolase	1.56986	0.000704183	0.650634722405787	0.651	3.15231
PA2706	hypothetical protein	2.89855	0.000112377	1.53533173299656	1.536	3.94932
PA2717	chloroperoxidase precursor	0.793651	0.148539	-0.333423733725192	-0.334	0.828161
PA2756	hypothetical protein	0.727802	0.246621	-0.458382004156013	-0.459	0.60797
PA2776	FAD-dependent oxidoreductase	1.27226	0.273851	0.347398782403481	0.348	0.562485
PA2792	hypothetical protein	0.727273	0.0401746	-0.459431618637297	-0.46	1.39605
PA2810	two-component sensor, CopS	1000	5.66479e-16	9.96578428466209	9.966	15.2468
PA2815	probable acyl-CoA dehydrogenase	0.819001	0.171534	-0.288063200325316	-0.289	0.765651
PA2824	surface attachment and growth sensor hybrid, SagS	0.802568	0.18026	-0.317304068361915	-0.318	0.744099
PA2827	conserved hypothetical protein	1.49031	0.154715	0.575615328461904	0.576	0.810467
PA2841	probable enoyl-CoA hydratase/isomerase	0.696864	0.0102286	-0.521050736900963	-0.522	1.99018
PA2852	EarP	0.555864	8.89201e-07	-0.847195186589395	-0.848	6.051
PA2853	Outer membrane lipoprotein OprI precursor	0.834028	0.243018	-0.261831658752137	-0.262	0.614362
PA2862	lactonizing lipase precursor	0.709723	0.265506	-0.49467161164755	-0.495	0.575926
PA2864	conserved hypothetical protein	0.791139	0.214642	-0.337996463515016	-0.338	0.668286
PA2870	diguanylate cyclase	0.555864	0.180283	-0.847195186589395	-0.848	0.744046
PA2875	conserved hypothetical protein	0.566251	1.33321e-06	-0.820485342986379	-0.821	5.8751
PA2883	hypothetical protein	0.54407	8.03806e-06	-0.878136766626948	-0.879	5.09485
PA2937	hypothetical protein	0.323311	2.47124e-05	-1.62900683342718	-1.63	4.60708
PA2939	probable aminopeptidase	0.805153	0.118919	-0.312665173558394	-0.313	0.924747
PA2947	CobE	1000	5.66479e-16	9.96578428466209	9.966	15.2468
PA2959	conserved hypothetical protein	0.762777	0.212598	-0.390667685559668	-0.391	0.672441
PA2960	type 4 fimbrial biogenesis protein PilZ	0.770416	0.0703071	-0.376290383337052	-0.377	1.153
PA2982	conserved hypothetical protein, PocB	0.721501	0.152154	-0.470927257475127	-0.471	0.817716
PA2983	probable tolQ-type transport protein, PocA	0.68306	0.00575822	-0.549915553621956	-0.55	2.23971
PA2984	hypothetical protein	0.001	5.66479e-16	-9.96578428466209	-9.966	15.2468
PA3009	hypothetical protein	1.82482	0.00575822	0.86775220170156	0.868	2.23971
PA3025	probable FAD-dependent glycerol-3-phosphate dehydrogenase	0.001	5.66479e-16	-9.96578428466209	-9.966	15.2468
PA3032	cytochrome c Snr1	0.485909	3.14289e-10	-1.04124298223188	-1.042	9.50267
PA3079	hypothetical protein	0.777605	0.272694	-0.36289064266586	-0.363	0.564325
PA3081	conserved hypothetical protein	0.728332	0.0116897	-0.457331625485014	-0.458	1.9322
PA3082	glycine betaine transmethylase	0.749625	0.079987	-0.415758666522498	-0.416	1.09698
PA3091	hypothetical protein	0.795545	0.265506	-0.329984649758421	-0.33	0.575926
PA3098	general secretion pathway protein J	0.001	5.66479e-16	-9.96578428466209	-9.966	15.2468
PA3101	general secretion pathway protein G	0.804505	0.23551	-0.313826296390398	-0.314	0.62799
PA3102	general secretion pathway protein F	0.81367	0.272721	-0.297484915710575	-0.298	0.564281
PA3110	hypothetical protein	0.765697	0.229289	-0.385154896884344	-0.386	0.639617
PA3115	Motility protein FimV	0.680735	0.000454401	-0.554834395894193	-0.555	3.34256
PA3124	probable transcriptional regulator	0.470367	0.00900017	-1.08814159686902	-1.089	2.04575
PA3171	3-demethylubiquinone-9 3-methyltransferase	1.23916	0.318872	0.309359421384307	0.31	0.496384
PA3183	glucose-6-phosphate 1-dehydrogenase	1.24844	0.283231	0.320125852253377	0.321	0.54786
PA3186	Glucose/carbohydrate outer membrane porin OprB precursor	0.841751	0.281392	-0.248534836138679	-0.249	0.550688
PA3217	CyaB	1.38122	0.321501	0.465938397578882	0.466	0.492817
PA3224	hypothetical protein	0.552181	0.00790135	-0.856786546288081	-0.857	2.1023
PA3230	conserved hypothetical protein	1000	5.66479e-16	9.96578428466209	9.966	15.2468
PA3235	conserved hypothetical protein	0.584795	0.0211742	-0.773996325111173	-0.774	1.67419
PA3254	probable ATP-binding component of ABC transporter	0.757576	0.283231	-0.400537929583729	-0.401	0.54786
PA3266	cold acclimation protein B	1.24844	0.283231	0.320125852253377	0.321	0.54786
PA3268	probable TonB-dependent receptor	0.659196	0.0016521	-0.601221085584946	-0.602	2.78196
PA3273	hypothetical protein	0.701754	0.0471308	-0.510961919277379	-0.511	1.32669
PA3277	probable short-chain dehydrogenase	1.36426	0.0993047	0.448114896528275	0.449	1.00303
PA3285	probable sigma-70 factor, ECF subfamily	0.001	5.66479e-16	-9.96578428466209	-9.966	15.2468
PA3295	probable HIT family protein	1.29032	0.182259	0.367731784500487	0.368	0.739311
PA3316	probable permease of ABC transporter	1.6129	0.0367606	0.68965987938785	0.69	1.43462
PA3327	probable non-ribosomal peptide synthetase	1.2837	0.173708	0.360304766600418	0.361	0.760179
PA3330	probable short chain dehydrogenase	1.32626	0.0806768	0.407363571393423	0.408	1.09325
PA3331	cytochrome P450	1.2987	0.19462	0.377069649079823	0.378	0.710813
PA3365	probable chaperone	0.001	5.66479e-16	-9.96578428466209	-9.966	15.2468
PA3400	hypothetical protein	1000	5.66479e-16	9.96578428466209	9.966	15.2468
PA3413	conserved hypothetical protein	0.637755	0.0166048	-0.648925559453121	-0.649	1.77977
PA3415	probable dihydrolipoamide acetyltransferase	0.439754	6.18275e-13	-1.18523225423016	-1.186	12.2088
PA3416	probable pyruvate dehydrogenase E1 component, beta chain	0.466636	1.23549e-08	-1.09963185001446	-1.1	7.90816
PA3417	probable pyruvate dehydrogenase E1 component, alpha subunit	0.271887	5.66479e-16	-1.87892147974985	-1.879	15.2468
PA3418	leucine dehydrogenase	0.823045	0.273851	-0.280956313831056	-0.281	0.562485
PA3421	conserved hypothetical protein	0.62422	0.160078	-0.679874147746623	-0.68	0.795669
PA3423	probable transcriptional regulator	0.639795	0.30423	-0.644317778337577	-0.645	0.516798
PA3445	conserved hypothetical protein	1.8315	0.00399223	0.873027143742235	0.874	2.39878
PA3450	1-Cys peroxiredoxin LsfA	1.84502	2.56482e-06	0.883635243308216	0.884	5.59094
PA3478	rhamnosyltransferase chain B	1.38696	0.0410774	0.471928835421265	0.472	1.3864
PA3479	rhamnosyltransferase chain A	1.5625	0.0137624	0.643856189774725	0.644	1.86131
PA3481	conserved hypothetical protein	1.25471	0.287152	0.327348370671615	0.328	0.541888
PA3488	Tli5	1.56006	0.0207269	0.641603738043346	0.642	1.68347
PA3491	probable ferredoxin	1.62866	0.197536	0.703689439291908	0.704	0.704353
PA3493	conserved hypothetical protein	1.57233	0.0912187	0.652901329377732	0.653	1.03992
PA3496	hypothetical protein	0.718391	0.0162465	-0.477159211186641	-0.478	1.78924
PA3504	probable aldehyde dehydrogenase	1.3369	0.277976	0.41888982477445	0.419	0.555992
PA3520	hypothetical protein	1.42045	0.272721	0.50635266602479	0.507	0.564281
PA3525	argininosuccinate synthase	1.26103	0.243018	0.334607228958109	0.335	0.614362
PA3526	MotY	0.731529	0.231707	-0.451013242943973	-0.452	0.63506
PA3535	probable serine protease	0.74239	0.0290106	-0.429749850800216	-0.43	1.53744
PA3550	alginate o-acetyltransferase AlgF	0.001	5.66479e-16	-9.96578428466209	-9.966	15.2468
PA3555	ArnD	1000	5.66479e-16	9.96578428466209	9.966	15.2468
PA3565	probable transcriptional regulator	0.394166	1.76527e-05	-1.34312351940185	-1.344	4.75319
PA3568	probable acetyl-coa synthetase	1.65563	0.000282037	0.727379545337008	0.728	3.54969
PA3569	3-hydroxyisobutyrate dehydrogenase	2.22222	2.10986e-12	1.15200309344505	1.153	11.6757
PA3570	methylmalonate-semialdehyde dehydrogenase	2.04918	3.05007e-11	1.0350469470992	1.036	10.5157
PA3598	conserved hypothetical protein	3.43643	9.98298e-10	1.7809089417538	1.781	9.00074
PA3602	conserved hypothetical protein	1.30378	0.203353	0.382701517159154	0.383	0.691748
PA3634	conserved hypothetical protein	0.539957	0.00536403	-0.88908409859815	-0.89	2.27051
PA3659	probable aminotransferase	1.35685	0.0966427	0.440263475567017	0.441	1.01483
PA3668	conserved hypothetical protein	0.786164	0.116152	-0.347098670622269	-0.348	0.934974
PA3688	hypothetical protein	0.781861	0.212678	-0.35501626421955	-0.356	0.672277
PA3699	probable transcriptional regulator	0.81103	0.273851	-0.302172799740752	-0.303	0.562485
PA3709	probable major facilitator superfamily (MFS) transporter	1.65289	0.0150111	0.72499295250013	0.725	1.82359
PA3710	probable GMC-type oxidoreductase	1.7452	1.04285e-06	0.803392955905182	0.804	5.98178
PA3723	probable FMN oxidoreductase	0.809061	0.133314	-0.305678743242287	-0.306	0.875125
PA3740	hypothetical protein	1.85874	7.77227e-05	0.894321922105463	0.895	4.10945
PA3751	phosphoribosylglycinamide formyltransferase 2	1.41044	0.0145189	0.496142467422571	0.497	1.83807
PA3762	hypothetical protein	0.440529	7.7166e-08	-1.18269229751619	-1.183	7.11257
PA3779	hypothetical protein	1.3245	0.151805	0.405451450449646	0.406	0.818714
PA3785	conserved hypothetical protein	0.76864	0.0351097	-0.379620962055708	-0.38	1.45457
PA3789	hypothetical protein	0.675219	0.0169404	-0.566571640626761	-0.567	1.77108
PA3790	Putative copper transport outer membrane porin OprC precursor	0.606428	1.44175e-06	-0.72159139877538	-0.722	5.84111
PA3826	hypothetical protein	0.001	5.66479e-16	-9.96578428466209	-9.966	15.2468
PA3842	specific Pseudomonas chaperone for ExoS, SpcS	0.548847	0.00132117	-0.865522959139964	-0.866	2.87904
PA3845	probable transcriptional regulator	0.538793	0.00628454	-0.892196710465485	-0.893	2.20173
PA3850	hypothetical protein	0.681199	0.0966427	-0.553851968181126	-0.554	1.01483
PA3858	probable amino acid-binding protein	0.793021	0.15478	-0.334568275666133	-0.335	0.810285
PA3859	carboxylesterase	0.729927	0.0868326	-0.454175893185802	-0.455	1.06132
PA3874	respiratory nitrate reductase beta chain	0.186047	8.56622e-07	-2.4262647547021	-2.427	6.06721
PA3907	TOX-REase-5 domain-containing effector, TseT	0.001	5.66479e-16	-9.96578428466209	-9.966	15.2468
PA3913	probable protease	2.22222	0.00218305	1.15200309344505	1.153	2.66094
PA3916	molybdopterin converting factor, large subunit	1000	5.66479e-16	9.96578428466209	9.966	15.2468
PA3923	hypothetical protein	0.83612	0.254004	-0.258217389536018	-0.259	0.59516
PA3925	probable acyl-CoA thiolase	1.46843	0.0149989	0.554273296650016	0.555	1.82394
PA3929	cyanide insensitive terminal oxidase	0.563063	0.180327	-0.828631581688019	-0.829	0.74394
PA3930	cyanide insensitive terminal oxidase	0.710732	0.0464945	-0.492622328574446	-0.493	1.3326
PA3943	conserved hypothetical protein	0.236295	1.30993e-07	-2.08133962745194	-2.082	6.88275
PA3945	conserved hypothetical protein	0.664452	0.149083	-0.589763486984977	-0.59	0.826571
PA3947	RocR	1.8315	0.00635031	0.873027143742235	0.874	2.19721
PA3948	Two-component response regulator RocA1	0.69979	0.0813561	-0.51500591643373	-0.516	1.08961
PA3951	conserved hypothetical protein	1000	5.66479e-16	9.96578428466209	9.966	15.2468
PA3976	thiamin-phosphate pyrophosphorylase	1.30719	0.283231	0.386468347082073	0.387	0.54786
PA4005	conserved hypothetical protein	1.38504	0.0620955	0.469929257774916	0.47	1.20694
PA4027	hypothetical protein	1.77305	0.00362405	0.826232932263294	0.827	2.44081
PA4032	probable two-component response regulator	1.37363	0.173708	0.457989644463391	0.458	0.760179
PA4045	conserved hypothetical protein	1.72712	0.186913	0.788364746672851	0.789	0.728361
PA4047	GTP cyclohydrolase II	1.6	0.0342178	0.678071905112638	0.679	1.46575
PA4050	phosphatidylglycerophosphatase A	1.5674	0.126993	0.648371670897218	0.649	0.896221
PA4073	probable aldehyde dehydrogenase	1.27065	0.283231	0.345564459154601	0.346	0.54786
PA4075	hypothetical protein	1.2987	0.253475	0.377069649079823	0.378	0.596066
PA4124	homoprotocatechuate 2,3-dioxygenase	0.001	5.66479e-16	-9.96578428466209	-9.966	15.2468
PA4131	probable iron-sulfur protein	0.720981	0.0350505	-0.471967787661516	-0.472	1.45531
PA4133	cytochrome c oxidase subunit (cbb3-type)	0.777001	0.171534	-0.364012053558615	-0.365	0.765651
PA4147	transcriptional regulator AcoR	0.001	5.66479e-16	-9.96578428466209	-9.966	15.2468
PA4171	probable protease	0.537057	1.44861e-07	-0.896853072896707	-0.897	6.83905
PA4172	probable nuclease	0.450857	0.0847184	-1.14925936549962	-1.15	1.07202
PA4205	hypothetical protein	0.648929	0.00128519	-0.623866861852698	-0.624	2.89103
PA4206	probable Resistance-Nodulation-Cell Division (RND) efflux membrane fusion protein precursor	0.750188	0.0220319	-0.414676780426886	-0.415	1.65695
PA4207	probable Resistance-Nodulation-Cell Division (RND) efflux transporter	0.73046	0.0070189	-0.453122446595813	-0.454	2.15373
PA4208	probable outer membrane protein precursor	0.729395	0.00705655	-0.455228571117139	-0.456	2.15141
PA4211	probable phenazine biosynthesis protein	0.74239	0.0653173	-0.429749850800216	-0.43	1.18497
PA4218	AmpP	1.26422	0.308525	0.338250400189295	0.339	0.510709
PA4224	pyochelin biosynthetic protein PchG	1.29534	0.145825	0.373327247394007	0.374	0.836167
PA4227	transcriptional regulator PchR	1.3245	0.287152	0.405451450449646	0.406	0.541888
PA4231	salicylate biosynthesis isochorismate synthase	1.25313	0.272694	0.325539348439741	0.326	0.564325
PA4294	hypothetical protein	0.001	5.66479e-16	-9.96578428466209	-9.966	15.2468
PA4297	TadG	1.43062	0.279343	0.516635639286651	0.517	0.553862
PA4299	TadD	0.583771	0.292471	-0.776525151421912	-0.777	0.533917
PA4301	TadB	2.40385	0.02803	1.265344566521	1.266	1.55238
PA4307	chemotactic transducer PctC	1.36799	0.0815392	0.45205668870965	0.453	1.08863
PA4311	conserved hypothetical protein	0.545554	0.00022728	-0.874206785877799	-0.875	3.64344
PA4317	hypothetical protein	0.794281	0.229289	-0.332278283056929	-0.333	0.639617
PA4319	conserved hypothetical protein	1.5674	0.0893193	0.648371670897218	0.649	1.04905
PA4331	probable ferredoxin reductase	0.516262	0.00536403	-0.953823953941167	-0.954	2.27051
PA4359	conserved hypothetical protein	0.54407	0.00964159	-0.878136766626948	-0.879	2.01585
PA4369	hypothetical protein	0.634921	0.00345954	-0.655351828612554	-0.656	2.46098
PA4384	hypothetical protein	0.78125	0.151056	-0.356143810225275	-0.357	0.820862
PA4386	GroES protein	0.848176	0.314291	-0.237563718317676	-0.238	0.502668
PA4389	3-oxacyl-acyl carrier protein reductase	1.25786	0.262106	0.330973234490369	0.331	0.581523
PA4391	hypothetical protein	1000	5.66479e-16	9.96578428466209	9.966	15.2468
PA4394	conserved hypothetical protein	0.757576	0.0969964	-0.400537929583729	-0.401	1.01324
PA4396	two-component response regulator	0.648088	0.149508	-0.625738061908648	-0.626	0.825337
PA4444	soluble and membrane-bound lytic transglycosylases	1.4881	0.178987	0.573466861883327	0.574	0.747179
PA4505	dipeptide ABC transporter ATP-binding protein DppD	0.784929	0.158712	-0.349365277594213	-0.35	0.799391
PA4515	conserved hypothetical protein	1.46628	0.085453	0.552156355637914	0.553	1.06827
PA4523	hypothetical protein	1.70068	7.16166e-05	0.766111939825723	0.767	4.14499
PA4525	type 4 fimbrial precursor PilA	0.483559	2.66759e-13	-1.04823618565285	-1.049	12.5739
PA4528	type 4 prepilin peptidase PilD	0.513347	0.00112402	-0.961993677420255	-0.962	2.94923
PA4538	NADH dehydrogenase	2.69542	5.66479e-16	1.43050890804128	1.431	15.2468
PA4546	two-component sensor PilS	0.763942	0.303889	-0.388465097283154	-0.389	0.517285
PA4547	two-component response regulator PilR	0.8	0.191891	-0.321928094887362	-0.322	0.716946
PA4548	probable D-amino acid oxidase	0.746269	0.265506	-0.422233000683048	-0.423	0.575926
PA4551	type 4 fimbrial biogenesis protein PilV	0.581734	0.000944996	-0.781569544815974	-0.782	3.02457
PA4552	type 4 fimbrial biogenesis protein PilW	0.731529	0.178867	-0.451013242943973	-0.452	0.747471
PA4553	type 4 fimbrial biogenesis protein PilX	0.58651	2.19491e-07	-0.769771739249448	-0.77	6.65858
PA4554	type 4 fimbrial biogenesis protein PilY1	0.582751	3.49231e-07	-0.779049552837459	-0.78	6.45689
PA4555	type 4 fimbrial biogenesis protein PilY2	0.603865	0.00938741	-0.727702672837238	-0.728	2.02745
PA4556	type 4 fimbrial biogenesis protein PilE	0.569801	8.62816e-05	-0.811471030529836	-0.812	4.06408
PA4587	cytochrome c551 peroxidase precursor	0.465333	0.000344296	-1.1036654827657	-1.104	3.46307
PA4588	glutamate dehydrogenase	1.67224	1.08295e-05	0.741782610463982	0.742	4.96539
PA4591	hypothetical protein	0.362582	1.11796e-06	-1.46362245685189	-1.464	5.95157
PA4611	hypothetical protein	0.739098	0.0148636	-0.43616183931445	-0.437	1.82788
PA4616	probable c4-dicarboxylate-binding protein	0.714796	0.0830035	-0.484395962502666	-0.485	1.0809
PA4625	cyclic diguanylate-regulated TPS partner A, CdrA	1.73611	0.152364	0.795859283219775	0.796	0.817117
PA4656	conserved hypothetical protein	0.754717	0.199609	-0.405992359675837	-0.406	0.699819
PA4702	hypothetical protein	0.733138	0.0220913	-0.447843644362086	-0.448	1.65578
PA4703	hypothetical protein	0.680735	0.00594148	-0.554834395894193	-0.555	2.22611
PA4704	cAMP-binding protein A	0.449843	2.94437e-07	-1.1525079483649	-1.153	6.53101
PA4711	hypothetical protein	1.79211	0.101406	0.841662972832899	0.842	0.993938
PA4715	probable aminotransferase	0.786782	0.171534	-0.345964030342872	-0.346	0.765651
PA4724	probable aminoacyl-transfer RNA synthetase (class I)	0.311818	4.7919e-05	-1.68122435377956	-1.682	4.31949
PA4738	conserved hypothetical protein	0.846024	0.303873	-0.241230035515445	-0.242	0.517308
PA4739	conserved hypothetical protein	0.772201	0.0403626	-0.372952097911829	-0.373	1.39402
PA4770	L-lactate permease	1.42653	0.229289	0.512513650651464	0.513	0.639617
PA4774	SpeE2	0.001	5.66479e-16	-9.96578428466209	-9.966	15.2468
PA4781	cyclic di-GMP phosphodiesterase	0.765697	0.0470316	-0.385154896884344	-0.386	1.32761
PA4782	hypothetical protein	0.001	5.66479e-16	-9.96578428466209	-9.966	15.2468
PA4834	CntI	0.685871	0.0410774	-0.54399071966485	-0.544	1.3864
PA4838	hypothetical protein	0.712758	0.127397	-0.488515008957812	-0.489	0.894842
PA4845	thiol:disulfide interchange protein DipZ	0.746826	0.236326	-0.421155960662224	-0.422	0.626488
PA4861	probable ATP-binding component of ABC transporter	0.513611	0.180966	-0.961252884058208	-0.962	0.742403
PA4869	hypothetical protein	1.30208	0.186913	0.380821783940931	0.381	0.728361
PA4876	osmotically inducible lipoprotein OsmE	0.824402	0.193695	-0.278579550458423	-0.279	0.712881
PA4877	hypothetical protein	0.81103	0.318995	-0.302172799740752	-0.303	0.496216
PA4880	probable bacterioferritin	0.826446	0.203792	-0.27500704749987	-0.276	0.690814
PA4897	TonB-dependent receptor	1.60256	0.0345219	0.680382065799839	0.681	1.4619
PA4899	probable aldehyde dehydrogenase	1.49031	0.00850172	0.575615328461904	0.576	2.07049
PA4909	probable ATP-binding component of ABC transporter	0.689655	0.0567671	-0.53605290024021	-0.537	1.2459
PA4913	probable binding protein component of ABC transporter	0.747384	0.063732	-0.420078115979374	-0.421	1.19564
PA4925	conserved hypothetical protein	0.620732	0.00121149	-0.687956494044482	-0.688	2.91668
PA4969	Cyclic AMP (cAMP) Phosphodiesterase, CpdA	0.534474	0.000633452	-0.903809558578697	-0.904	3.19829
PA4979	probable acyl-CoA dehydrogenase	1.57233	0.21157	0.652901329377732	0.653	0.674546
PA4989	probable transcriptional regulator	0.508906	0.209105	-0.974529312483882	-0.975	0.679636
PA5022	conserved hypothetical protein	0.819672	0.281179	-0.286881147788162	-0.287	0.551017
PA5040	Type 4 fimbrial biogenesis outer membrane protein PilQ precursor	0.500751	4.19632e-12	-0.997834332781886	-0.998	11.3771
PA5041	type 4 fimbrial biogenesis protein PilP	0.531915	1.7551e-07	-0.910732661902913	-0.911	6.7557
PA5042	type 4 fimbrial biogenesis protein PilO	0.551268	1.35087e-06	-0.859174455866436	-0.86	5.86939
PA5043	type 4 fimbrial biogenesis protein PilN	0.408998	1.20684e-14	-1.28983446517751	-1.29	13.9183
PA5044	type 4 fimbrial biogenesis protein PilM	0.478698	4.34837e-12	-1.06281249240502	-1.063	11.3617
PA5059	probable transcriptional regulator	0.698812	0.273851	-0.517023672064581	-0.518	0.562485
PA5063	ubiquinone biosynthesis methyltransferase UbiE	1.26103	0.269674	0.334607228958109	0.335	0.56916
PA5079	conserved hypothetical protein	1.41243	0.228347	0.49817873457909	0.499	0.641404
PA5093	probable histidine/phenylalanine ammonia-lyase	1.3624	0.240419	0.446148031818874	0.447	0.619032
PA5095	probable permease of ABC transporter	1.46628	0.209105	0.552156355637914	0.553	0.679636
PA5096	probable binding protein component of ABC transporter	1.52672	0.00452472	0.610433188237274	0.611	2.34441
PA5100	urocanase	1.30208	0.132049	0.380821783940931	0.381	0.879265
PA5106	conserved hypothetical protein	1.47493	0.0823174	0.560642821525743	0.561	1.08451
PA5112	esterase EstA	0.796178	0.209105	-0.32883646422954	-0.329	0.679636
PA5120	hypothetical protein	0.369959	0.0150501	-1.43456151187261	-1.435	1.82246
PA5122	hypothetical protein	0.64433	0.029921	-0.634128557525041	-0.635	1.52402
PA5129	GrxC	0.001	5.66479e-16	-9.96578428466209	-9.966	15.2468
PA5137	hypothetical protein	0.726216	0.045745	-0.461528559472877	-0.462	1.33966
PA5138	hypothetical protein	0.713267	0.134092	-0.487486349348536	-0.488	0.872598
PA5139	hypothetical protein	0.241313	5.66479e-16	-2.05102400302447	-2.052	15.2468
PA5158	probable outer membrane protein precursor	0.793651	0.294115	-0.333423733725192	-0.334	0.531483
PA5167	DctP	0.833333	0.307496	-0.263034405833794	-0.264	0.51216
PA5170	arginine/ornithine antiporter	0.757576	0.180535	-0.400537929583729	-0.401	0.74344
PA5178	conserved hypothetical protein	0.814332	0.152039	-0.296310560708092	-0.297	0.818045
PA5194	hypothetical protein	0.616903	0.0560046	-0.696884090855455	-0.697	1.25178
PA5210	probable secretion pathway ATPase	0.711238	0.0223129	-0.491596594410448	-0.492	1.65144
PA5213	glycine cleavage system protein P1	0.821018	0.178987	-0.284514133244245	-0.285	0.747179
PA5217	probable binding protein component of ABC iron transporter	1.30548	0.149083	0.38458370273713	0.385	0.826571
PA5235	glycerol-3-phosphate transporter	0.715308	0.136203	-0.483364360713349	-0.484	0.865813
PA5236	probable aromatic hydrocarbon reductase	1.3947	0.0478042	0.479954975960182	0.48	1.32053
PA5237	conserved hypothetical protein	1.45985	0.0170239	0.545824106814198	0.546	1.76894
PA5251	hypothetical protein	0.738007	0.268715	-0.438292851579147	-0.439	0.570708
PA5255	Alginate regulatory protein AlgQ	1.30719	0.173708	0.386468347082073	0.387	0.760179
PA5264	hypothetical protein	0.248139	8.04743e-06	-2.01077983875324	-2.011	5.09434
PA5271	hypothetical protein	1.4771	0.219568	0.56277226108709	0.563	0.658431
PA5279	conserved hypothetical protein	1.3369	0.133837	0.41888982477445	0.419	0.873423
PA5280	site-specific recombinase Sss	0.568505	0.133302	-0.814755482809874	-0.815	0.875165
PA5285	SutA	0.682128	0.00644274	-0.551885103471725	-0.552	2.19093
PA5302	catabolic alanine racemase	1.88679	0.00399223	0.915935735211525	0.916	2.39878
PA5306	conserved hypothetical protein	0.644745	0.262106	-0.633198686374004	-0.634	0.581523
PA5313	Transaminase	1.26263	0.313162	0.336427664582477	0.337	0.504231
PA5314	hypothetical protein	2.17865	0.000108775	1.12343394124828	1.124	3.96347
PA5403	probable transcriptional regulator	0.001	5.66479e-16	-9.96578428466209	-9.966	15.2468
PA5427	alcohol dehydrogenase	0.819672	0.231059	-0.286881147788162	-0.287	0.636278
PA5429	aspartate ammonia-lyase	2.44499	1.19075e-13	1.28982725172034	1.29	12.9242
PA5434	tryptophan permease	0.538793	0.00577043	-0.892196710465485	-0.893	2.23879
PA5440	probable peptidase	2.1692	0.0470553	1.11716134423275	1.118	1.32739
PA5447	glycosyltransferase WbpZ	0.673854	0.287152	-0.569491091958716	-0.57	0.541888
PA5472	hypothetical protein	0.650618	0.000954829	-0.620117165028684	-0.621	3.02007
PA5481	hypothetical protein	0.791139	0.110856	-0.337996463515016	-0.338	0.955239
PA5496	class II (cobalamin-dependent) ribonucleotide-diphosphate reductase subunit, NrdJb	0.784314	0.186913	-0.350497247084133	-0.351	0.728361
PA5497	class II (cobalamin-dependent) ribonucleotide-diphosphate reductase subunit, NrdJa	0.825764	0.203417	-0.276198865032242	-0.277	0.691614
PA5508	Glutamylpolyamine synthetase homologue	1.90114	0.0513523	0.926865295369785	0.927	1.28944
PA5513	hypothetical protein	0.547945	0.142068	-0.867896463992655	-0.868	0.847504
PA5528	hypothetical protein	1.6835	2.14654e-05	0.751465163861321	0.752	4.66826
PA5530	C5-dicarboxylate transporter	1.42045	0.226919	0.50635266602479	0.507	0.644129
PA5541	dihydroorotase	0.694927	0.00914812	-0.525066592078211	-0.526	2.03867
PA5542	Pseudomonas imipenem beta-lactamase PIB-1	0.762195	0.026195	-0.391767719955997	-0.392	1.58178
PA5543	hypothetical protein	0.490196	0.169678	-1.02856915219677	-1.029	0.770374
PA5545	conserved hypothetical protein	0.568182	1.73585e-06	-0.815575428862573	-0.816	5.76049

## Sheet: Upregulated in both strains  
Table S4. Static conditions	Upregulated in hemO allelic strains vs. PAO1 WT
Accession #	Description	Abundance Ratio: hemOa vs PAO1	Abundance Ratio Adj. P-Value	Abundance Ratio: hemOin vs PAO1	Abundance Ratio Adj. P-Value
PA0226	probable CoA transferase, subunit A	1.57233	0.017736	1.34228	0.234848
PA0227	probable CoA transferase, subunit B	1.39082	0.185547	1.29702	0.234848
PA0228	beta-ketoadipyl CoA thiolase PcaF	1.46843	0.0585941	1.33333	0.145825
PA0232	gamma-carboxymuconolactone decarboxylase	2.09205	0.000544994	1.61551	0.0567671
PA0238	hypothetical protein	7.87402	5.56313e-11	3.57143	0.000226253
PA0245	3-dehydroquinate dehydratase aroQ2	1000	6.69333e-16	1000	5.66479e-16
PA0283	sulfate-binding protein precursor	1.32979	0.285429	1.55521	0.00234148
PA0310	hypothetical protein	3.80228	3.02931e-08	2.08768	0.0122621
PA0455	RNA helicase DbpA	1.36799	0.128644	1.36799	0.052941
PA0464	two-component sensor CreC	1.67785	0.00293678	1.74825	0.00109478
PA0672	heme oxygenase	2.32019	6.64528e-11	1.94175	7.7166e-08
PA0744	probable enoyl-CoA hydratase/isomerase	1.62075	0.00339585	1.55039	0.00111346
PA0745	DspI	1.36054	0.135143	1.35685	0.045745
PA0746	probable acyl-CoA dehydrogenase	1.63399	0.00266343	1.60256	0.0002404
PA0747	probable aldehyde dehydrogenase	1.37741	0.171231	1.3947	0.0225109
PA0837	peptidyl-prolyl cis-trans isomerase SlyD	1.4881	0.0160639	1.32275	0.0881824
PA0895	N2-Succinylornithine 5-aminotransferase (SOAT) = N2-acetylornithine 5-aminotransferase (ACOAT) aruC	1.31062	0.25831	1.2837	0.175496
PA0938	Wzz2	1.67504	0.000304335	1.4771	0.00292991
PA1048	probable outer membrane protein precursor	1.98807	0.00710525	1.7452	0.0206257
PA1081	flagellar basal-body rod protein FlgF	12.3457	6.69333e-16	9.61538	5.66479e-16
PA1130	rhamnosyltransferase 2, rhlC	1.3089	0.294783	1.42045	0.0221945
PA1281	cobalamin (5'-phosphate) synthase, cobV	2.23214	0.00944342	2.76243	7.45685e-05
PA1306	probable HIT family protein	1000	6.69333e-16	1000	5.66479e-16
PA1310	2-aminoethylphosphonate:pyruvate aminotransferase, phnW	1000	6.69333e-16	1000	5.66479e-16
PA1350	hypothetical protein	1000	6.69333e-16	1000	5.66479e-16
PA1366	hypothetical protein	1.81159	0.000308809	1.65017	0.00399223
PA1409	acetylpolyamine aminohydrolase	1000	6.69333e-16	1000	5.66479e-16
PA1424	hypothetical protein	1000	6.69333e-16	1000	5.66479e-16
PA1473	hypothetical protein	4.87805	1.96569e-11	2.55754	0.000242404
PA1475	heme exporter protein CcmA	1.3624	0.226018	1.43885	0.0242778
PA1476	heme exporter protein CcmB	1000	6.69333e-16	1000	5.66479e-16
PA1503	hypothetical protein	1000	6.69333e-16	1000	5.66479e-16
PA1524	xanthine dehydrogenase, xdhA	1.3624	0.282306	1.41643	0.100482
PA1573	conserved hypothetical protein	1000	6.69333e-16	1000	5.66479e-16
PA1574	conserved hypothetical protein	1.3986	0.161697	1.41243	0.0381231
PA1580	citrate synthase, gltA	1.3459	0.161697	1.23916	0.318872
PA1703	type III secretory apparatus protein PcrD	1000	6.69333e-16	1000	5.66479e-16
PA1741	hypothetical protein	1.71233	0.00752258	1.61812	0.0235962
PA1757	homoserine kinase, thrH	1.32275	0.354104	1.287	0.303889
PA1788	hypothetical protein	1000	6.69333e-16	1000	5.66479e-16
PA1848	probable major facilitator superfamily (MFS) transporter	1.71821	0.0344724	1.44509	0.234848
PA1852	hypothetical protein	2.65252	1.16835e-08	2.1322	1.70539e-05
PA1999	dehydrocarnitine CoA transferase, subunit A, dhcA	2.40964	9.62844e-10	2.20264	1.93784e-10
PA2000	dehydrocarnitine CoA transferase, subunit B, dhcB	1.99203	8.00744e-06	1.94553	2.71172e-07
PA2001	acetyl-CoA acetyltransferase, atoB	1.64474	0.000603989	1.6835	7.6758e-06
PA2003	3-hydroxybutyrate dehydrogenase, bdhA	2.6178	8.23136e-13	2.04082	9.20143e-09
PA2040	Glutamylpolyamine synthetase, pauA4	1.35501	0.281788	1.55763	0.0031
PA2069	probable carbamoyl transferase	1.65289	0.000497563	1.5528	0.000355711
PA2220	probable transcriptional regulator, oprR	4.01606	3.32727e-05	2.21239	0.0567671
PA2263	probable 2-hydroxyacid dehydrogenase	1.69779	0.000360334	1.5528	0.00135155
PA2266	probable cytochrome c precursor	1.57978	0.0324212	1.47493	0.0642333
PA2285	hypothetical protein	1.51286	0.0379052	1.33511	0.240676
PA2300	chitinase	1.287	0.343518	1.31926	0.0923974
PA2318	hypothetical protein	1.70648	0.00973621	1.62866	0.0202698
PA2338	probable binding protein component of ABC maltose/mannitol transporter	1.85529	4.11795e-06	1.93798	1.54674e-09
PA2341	probable ATP-binding component of ABC maltose/mannitol transporter	2.7248	1.28231e-10	2.80899	7.91322e-13
PA2343	xylulose kinase, mtlY	2.12314	1.67333e-05	1.46199	0.0906155
PA2384	hypothetical protein (Fur/Zur like regulator)	1.5083	0.0317447	1.47275	0.0115812
PA2470	gentisate 1,2-dioxygenase, gtdA	1000	6.69333e-16	1000	5.66479e-16
PA2489	probable transcriptional regulator	1000	6.69333e-16	1000	5.66479e-16
PA2534	probable transcriptional regulator	4.40529	9.50579e-09	5.98802	2.40355e-12
PA2553	probable acyl-CoA thiolase	1.33333	0.187007	1.31062	0.110856
PA2624	isocitrate dehydrogenase, idh	1.34409	0.16266	1.321	0.0906155
PA2638	NADH dehydrogenase I chain B, nuoB	1.93424	1.31165e-06	1.96078	2.40094e-08
PA2639	NADH dehydrogenase I chain C,D, nuoD	1.80505	1.42664e-05	1.86916	1.81042e-08
PA2640	NADH dehydrogenase I chain E, nuoE	1.85874	3.32543e-05	1.78571	9.4531e-06
PA2641	NADH dehydrogenase I chain F, nuoF	1.82815	8.5128e-06	1.7331	1.56318e-06
PA2642	NADH dehydrogenase I chain G, nuoG	1.89753	1.40024e-06	1.9084	4.60156e-09
PA2643	NADH dehydrogenase I chain H, nuoH	1.47275	0.0659336	1.54321	0.00321184
PA2644	NADH Dehydrogenase I chain I, nuoI	1.5528	0.00714453	1.8622	4.18166e-07
PA2645	NADH dehydrogenase I chain J, nuoJ	2.30415	0.000243767	2.01207	0.000726494
PA2646	NADH dehydrogenase I chain K, nuoK	1.91205	0.0179075	1.84843	0.0089166
PA2681	probable transcriptional regulator	1000	6.69333e-16	1000	5.66479e-16
PA2696	probable transcriptional regulator	1000	6.69333e-16	1000	5.66479e-16
PA2706	hypothetical protein	2.43902	0.00373529	2.89855	0.000112377
PA2776	FAD-dependent oxidoreductase, pauB3	1.40056	0.133652	1.27226	0.273851
PA2810	two-component sensor, CopS	1000	6.69333e-16	1000	5.66479e-16
PA2827	conserved hypothetical protein, msrB	1.94175	0.00374733	1.49031	0.154715
PA2947	CobE	1000	6.69333e-16	1000	5.66479e-16
PA3009	hypothetical protein	1.5456	0.161697	1.82482	0.00575822
PA3230	conserved hypothetical protein	1000	6.69333e-16	1000	5.66479e-16
PA3266	cold acclimation protein B, capB	1.321	0.224289	1.24844	0.283231
PA3327	probable non-ribosomal peptide synthetase	1.37552	0.10836	1.2837	0.173708
PA3330	probable short chain dehydrogenase	1.37363	0.0944393	1.32626	0.0806768
PA3331	cytochrome P450	1.49031	0.0208644	1.2987	0.19462
PA3400	hypothetical protein	1000	6.69333e-16	1000	5.66479e-16
PA3445	conserved hypothetical protein	1.92308	0.00237052	1.8315	0.00399223
PA3478	rhamnosyltransferase chain B	1.3459	0.161697	1.38696	0.0410774
PA3479	rhamnosyltransferase chain A	1.72414	0.00192576	1.5625	0.0137624
PA3493	conserved hypothetical protein	1.51057	0.201991	1.57233	0.0912187
PA3568	probable acetyl-coa synthetase	1.44928	0.0915666	1.65563	0.000282037
PA3569	3-hydroxyisobutyrate dehydrogenase, mmsB	2.59067	4.81252e-13	2.22222	2.10986e-12
PA3570	methylmalonate-semialdehyde dehydrogenase, mmsA	2.24719	1.1584e-10	2.04918	3.05007e-11
PA3659	probable aminotransferase	1.42045	0.100855	1.35685	0.0966427
PA3709	probable major facilitator superfamily (MFS) transporter	1.6	0.0487485	1.65289	0.0150111
PA3710	probable GMC-type oxidoreductase	1.85529	4.35176e-06	1.7452	1.04285e-06
PA3740	hypothetical protein	2.01613	1.70121e-05	1.85874	7.77227e-05
PA3751	phosphoribosylglycinamide formyltransferase 2	1.36612	0.140274	1.41044	0.0145189
PA3913	probable protease	1.60514	0.341552	2.22222	0.00218305
PA3916	molybdopterin converting factor, large subunit	1000	6.69333e-16	1000	5.66479e-16
PA3947	RocR	1.67785	0.0575642	1.8315	0.00635031
PA4027	hypothetical protein	2.0284	8.78269e-05	1.77305	0.00362405
PA4050	phosphatidylglycerophosphatase A	1.6835	0.136105	1.5674	0.126993
PA4073	probable aldehyde dehydrogenase	1.37741	0.173146	1.27065	0.283231
PA4075	hypothetical protein	1.63934	0.00561766	1.2987	0.253475
PA4227	transcriptional regulator PchR	1.38313	0.160945	1.3245	0.287152
PA4231	salicylate biosynthesis isochorismate synthase pchA	1.321	0.226018	1.25313	0.272694
PA4307	chemotactic transducer PctC	1.40449	0.143227	1.36799	0.0815392
PA4389	3-oxacyl-acyl carrier protein reductase	1.27226	0.375106	1.25786	0.262106
PA4444	soluble and membrane-bound lytic transglycosylases, mltB1	1.64204	0.147574	1.4881	0.178987
PA4515	conserved hypothetical protein	1.65017	0.0160639	1.46628	0.085453
PA4523	hypothetical protein	2.079	5.96369e-07	1.70068	7.16166e-05
PA4538	NADH dehydrogenase ndh	2.29885	2.56054e-10	2.69542	5.66479e-16
PA4588	glutamate dehydrogenase (gdhA)	1.48588	0.0160639	1.67224	1.08295e-05
PA4711	hypothetical protein	1.66945	0.247797	1.79211	0.101406
PA4899	probable aldehyde dehydrogenase	1.6	0.00841747	1.49031	0.00850172
PA4979	probable acyl-CoA dehydrogenase	1.80832	0.089969	1.57233	0.21157
PA5063	ubiquinone biosynthesis methyltransferase UbiE	1.3245	0.267259	1.26103	0.269674
PA5079	conserved hypothetical protein	1.43062	0.240104	1.41243	0.228347
PA5096	probable binding protein component of ABC transporter	1.42248	0.123394	1.52672	0.00452472
PA5236	probable aromatic hydrocarbon reductase	1.31062	0.354391	1.3947	0.0478042
PA5237	conserved hypothetical protein	1.49254	0.0423776	1.45985	0.0170239
PA5271	hypothetical protein	1.7301	0.0675045	1.4771	0.219568
PA5302	catabolic alanine racemase dadX	1.78891	0.0211658	1.88679	0.00399223
PA5313	Transaminase gabT2	1.31406	0.366617	1.26263	0.313162
PA5314	hypothetical protein	1.47929	0.263317	2.17865	0.000108775
PA5429	aspartate ammonia-lyase aspA	2.40964	2.50275e-09	2.44499	1.19075e-13
PA5528	hypothetical protein	1.55039	0.00607156	1.6835	2.14654e-05

## Sheet: Downregulated both strains 
Table S4. Static conditions	Downregulated in hemO allelic strains vs. PAO1 WT
Accession #	Description	Abundance Ratio: hemOa vs PAO1	Abundance Ratio Adj. P-Value	Abundance Ratio: hemOin vs PAO1	Abundance Ratio Adj. P-Value
PA0020	T4P secretin-associated protein TsaP	0.489716	1.61791e-09	0.466418	1.20684e-14
PA0039	hypothetical protein	0.812348	0.313282	0.785546	0.0750784
PA0040	conserved hypothetical protein	0.379651	0.0106166	0.213402	8.9802e-06
PA0045	hypothetical protein	0.632511	0.0126663	0.001	5.66479e-16
PA0052	hypothetical protein	0.604595	0.00841747	0.656599	0.0184365
PA0056	probable transcriptional regulator	0.001	6.69333e-16	0.001	5.66479e-16
PA0175	CheR2	0.356379	1.70174e-07	0.443853	4.70331e-05
PA0195	putative NAD(P) transhydrogenase, subunit alpha part 1 pntAA	0.639795	0.00404049	0.683527	0.00536403
PA0196	pyridine nucleotide transhydrogenase, beta subunit, pntAB	0.688705	0.0441071	0.764526	0.126993
PA0201	hypothetical protein	0.244738	4.68586e-09	0.237586	1.52514e-09
PA0295	probable periplasmic polyamine binding protein	0.395413	8.32465e-10	0.359324	2.58518e-13
PA0328	arginine-specific autotransporter of Pseudomonas aeruginosa, AaaA	0.560538	0.000330544	0.573066	0.000884921
PA0346	hypothetical protein	0.506329	0.0226048	0.292398	1.66901e-07
PA0359	hypothetical protein	0.339443	1.46185e-14	0.397614	1.20684e-14
PA0395	twitching motility protein PilT	0.707714	0.0272265	0.689655	0.00659823
PA0396	twitching motility protein PilU	0.457247	4.41564e-09	0.499002	2.78818e-09
PA0408	twitching motility protein PilG	0.450248	1.64551e-08	0.459348	4.36459e-11
PA0409	twitching motility protein PilH	0.610501	0.000165418	0.614628	3.24782e-05
PA0410	twitching motility protein PilI	0.425713	7.00878e-09	0.517331	1.73797e-06
PA0411	twitching motility protein PilJ	0.566893	3.83063e-06	0.575043	6.85822e-08
PA0413	component of chemotactic signal transduction system, chpA	0.636132	0.000454869	0.625782	7.96676e-06
PA0414	probable methylesterase chpB	0.503271	2.50295e-05	0.543478	3.38815e-05
PA0415	probable chemotaxis protein chpC	0.68306	0.0190146	0.672495	0.00292991
PA0422	conserved hypothetical protein	0.462107	0.000939059	0.571102	0.0191999
PA0424	multidrug resistance operon repressor MexR	0.727273	0.297019	0.661813	0.0756374
PA0563	conserved hypothetical protein	0.714796	0.151471	0.698812	0.0746133
PA0585	hypothetical protein	0.41511	1.5816e-05	0.455166	7.85227e-05
PA0602	probable binding protein component of ABC transporter	0.326052	6.69333e-16	0.327011	5.66479e-16
PA0620	probable bacteriophage protein	0.248262	1.59682e-05	0.535045	6.1189e-05
PA0622	probable bacteriophage protein	0.733138	0.184872	0.71736	0.145825
PA0652	transcriptional regulator Vfr	0.636132	0.00124993	0.615006	9.82254e-05
PA0657	probable ATPase	0.688705	0.0866097	0.772201	0.302309
PA0659	hypothetical protein	0.789266	0.296466	0.665336	0.00266011
PA0732	hypothetical protein	0.745156	0.173146	0.725163	0.036267
PA0743	probable 3-hydroxyisobutyrate dehydrogenase	0.799361	0.354391	0.745712	0.04913
PA0769	hypothetical protein	0.554017	0.000243767	0.589971	0.00158485
PA0788	hypothetical protein	0.536769	0.000122916	0.664011	0.0252654
PA0807	AmpDh3	0.691563	0.0245943	0.779423	0.152364
PA0850	hypothetical protein	0.001	6.69333e-16	0.001	5.66479e-16
PA0852	chitin-binding protein CbpD precursor	0.816327	0.323807	0.792393	0.0813561
PA0865	4-hydroxyphenylpyruvate dioxygenase	0.588235	1.92666e-05	0.562114	1.55704e-08
PA0872	phenylalanine-4-hydroxylase, phhA	0.723589	0.374574	0.59952	0.0248404
PA0905	RsmA	0.781861	0.365474	0.773395	0.155299
PA0930	two-component sensor	0.281057	0.000308809	0.001	5.66479e-16
PA0960	hypothetical protein	0.414079	0.00069827	0.284981	5.09628e-09
PA0985	pyocin S5	0.49334	1.78203e-06	0.481464	2.33752e-08
PA1029	hypothetical protein	0.001	6.69333e-16	0.001	5.66479e-16
PA1030	hypothetical protein	0.701262	0.337335	0.633312	0.0957404
PA1036	hypothetical protein	0.702247	0.128644	0.645161	0.0174838
PA1056	ShaC	0.320307	4.85207e-12	0.73692	0.271373
PA1057	ShaD	0.569801	0.125917	0.408831	0.00278839
PA1083	flagellar L-ring protein precursor FlgH	0.605327	0.00770067	0.634518	0.0206257
PA1105	flagellar protein FliJ	0.508906	0.00195794	0.441696	3.07453e-05
PA1178	PhoP/Q and low Mg2+ inducible outer membrane protein H1 precursor, oprH	0.750188	0.0675045	0.832639	0.234848
PA1248	Alkaline protease secretion outer membrane protein AprF precursor	0.62461	0.177336	0.690608	0.269674
PA1288	probable outer membrane protein precursor	0.593824	0.000273795	0.573394	4.34316e-06
PA1349	conserved hypothetical protein	0.568505	0.0061868	0.729395	0.243018
PA1380	probable transcriptional regulator	0.547046	0.0020065	0.001	5.66479e-16
PA1404	hypothetical protein	0.725163	0.164574	0.808407	0.279308
PA1430	transcriptional regulator LasR	0.705716	0.0580302	0.700771	0.0216242
PA1546	oxygen-independent coproporphyrinogen III oxidase, hemN	0.700771	0.0259612	0.725163	0.0267377
PA1551	probable ferredoxin	0.636943	0.000712121	0.688705	0.00387159
PA1555	Cytochrome c oxidase, cbb3-type, CcoP2 subunit	0.773395	0.24564	0.748503	0.0564565
PA1571	hypothetical protein	0.766284	0.33053	0.605694	0.00387159
PA1651	probable transporter	0.487329	0.122935	0.385356	0.024302
PA1706	type III secretion protein PcrV	0.001	6.69333e-16	0.001	5.66479e-16
PA1710	ExsC, exoenzyme S synthesis protein C precursor.	0.350018	1.66625e-10	0.417188	1.97939e-07
PA1711	ExsE	0.001	6.69333e-16	0.001	5.66479e-16
PA1714	ExsD	0.657462	0.00151839	0.687758	0.000694533
PA1715	type III export apparatus protein	0.001	6.69333e-16	0.001	5.66479e-16
PA1728	hypothetical protein	0.405022	8.68518e-06	0.56338	0.0131084
PA1746	hypothetical protein	0.720981	0.11353	0.502765	1.7551e-07
PA1822	hypothetical protein	0.729927	0.0575642	0.669792	0.00176082
PA1825	hypothetical protein	0.696379	0.0548904	0.738007	0.0620694
PA1860	hypothetical protein	0.675219	0.0145666	0.712758	0.0162816
PA1868	secretion protein XqhA	0.567859	0.0248851	0.718907	0.312091
PA1869	Acp1	0.701262	0.161697	0.526316	0.00067737
PA1870	hypothetical protein	0.529381	2.88161e-05	0.550358	0.000378199
PA1914	conserved hypothetical protein	0.621504	0.000196438	0.600962	8.90006e-07
PA1915	hypothetical protein	0.625391	0.0002473	0.634921	1.69459e-05
PA1921	hypothetical protein	0.67659	0.0800203	0.631313	0.0122621
PA1922	probable TonB-dependent receptor	0.599161	0.0496443	0.520833	0.00258048
PA1923	hypothetical protein	0.669792	0.0344724	0.64433	0.0137309
PA1924	hypothetical protein	0.561798	0.0889208	0.511247	0.0620955
PA1927	5-methyltetrahydropteroyltriglutamate-homocysteine S-methyltransferase, metE	0.653595	0.00117052	0.710732	0.0135691
PA1930	probable chemotaxis transducer (McpS)	0.626959	0.00153449	0.660939	0.0015344
PA1932	probable hydroxylase molybdopterin-containing subunit	0.632911	0.11261	0.565931	0.0176191
PA1946	binding protein component precursor of ABC ribose transporter rbsB	0.65189	0.017398	0.667557	0.03404
PA1982	quinoprotein ethanol dehydrogenase, exaA	0.542888	0.000136972	0.514139	3.30309e-05
PA1983	cytochrome c550, exaB	0.6035	0.0364632	0.52521	0.00166694
PA1984	NAD+ dependent aldehyde dehydrogenase ExaC	0.579374	0.0126663	0.50226	0.000555702
PA2021	hypothetical protein	0.500751	1.67539e-05	0.48852	2.03818e-06
PA2134	hypothetical protein	0.641437	0.000678126	0.597372	1.73243e-05
PA2142	probable short-chain dehydrogenase	0.615385	0.0024316	0.62383	0.000347838
PA2150	conserved hypothetical protein	0.662252	0.062694	0.440723	1.49566e-06
PA2169	hypothetical protein	0.717875	0.0344854	0.618429	5.1428e-05
PA2171	hypothetical protein	0.471921	3.89886e-07	0.305064	5.66479e-16
PA2277	ArsR protein	0.453104	0.0548904	0.544662	0.320738
PA2367	Hcp3	0.769231	0.10954	0.789889	0.114547
PA2370	HsiH3	0.001	6.69333e-16	0.620732	0.213463
PA2416	periplasmic trehalase precursor, treA	0.766284	0.20384	0.706714	0.0142805
PA2436	hypothetical protein	0.001	6.69333e-16	0.001	5.66479e-16
PA2443	L-serine dehydratase, sdhA	0.813008	0.345517	0.744602	0.0310145
PA2459	hypothetical protein	0.492126	0.0213719	0.399361	0.00328906
PA2507	catechol 1,2-dioxygenase	0.818331	0.320279	0.75643	0.0438606
PA2546	probable ring-cleaving dioxygenase	0.34153	3.88146e-06	0.340716	2.77795e-07
PA2570	LecA	0.648088	0.00144171	0.64433	0.000480831
PA2596	conserved hypothetical protein	0.193386	5.29465e-13	0.245158	3.21285e-12
PA2717	chloroperoxidase precursor, cpo	0.779423	0.146076	0.793651	0.148539
PA2841	probable enoyl-CoA hydratase/isomerase	0.692042	0.0291447	0.696864	0.0102286
PA2852	EarP	0.352485	6.69333e-16	0.555864	8.89201e-07
PA2864	conserved hypothetical protein	0.763942	0.283204	0.791139	0.214642
PA2875	conserved hypothetical protein	0.636537	0.00293861	0.566251	1.33321e-06
PA2883	hypothetical protein	0.42337	4.13351e-09	0.54407	8.03806e-06
PA2937	hypothetical protein	0.373552	0.000269769	0.323311	2.47124e-05
PA2960	type 4 fimbrial biogenesis protein PilZ	0.720461	0.0284141	0.770416	0.0703071
PA2982	conserved hypothetical protein, PocB	0.649773	0.0309304	0.721501	0.152154
PA2983	probable tolQ-type transport protein, PocA	0.71736	0.0696667	0.68306	0.00575822
PA3032	cytochrome c Snr1	0.498008	4.33446e-07	0.485909	3.14289e-10
PA3079	hypothetical protein	0.771605	0.345517	0.777605	0.272694
PA3082	glycine betaine transmethylase	0.632111	0.00452189	0.749625	0.079987
PA3091	hypothetical protein	0.709723	0.0806137	0.795545	0.265506
PA3115	Motility protein FimV	0.696864	0.00961787	0.680735	0.000454401
PA3186	Glucose/carbohydrate outer membrane porin OprB precursor	0.820345	0.353049	0.841751	0.281392
PA3224	hypothetical protein	0.655738	0.16266	0.552181	0.00790135
PA3235	conserved hypothetical protein	0.480769	0.00124993	0.584795	0.0211742
PA3268	probable TonB-dependent receptor	0.627353	0.00294279	0.659196	0.0016521
PA3365	probable chaperone	0.001	6.69333e-16	0.001	5.66479e-16
PA3413	conserved hypothetical protein	0.719424	0.175004	0.637755	0.0166048
PA3415	probable dihydrolipoamide acetyltransferase	0.4158	8.50612e-11	0.439754	6.18275e-13
PA3416	probable pyruvate dehydrogenase E1 component, beta chain	0.438404	1.44406e-09	0.466636	1.23549e-08
PA3417	probable pyruvate dehydrogenase E1 component, alpha subunit	0.44287	4.33446e-07	0.271887	5.66479e-16
PA3418	leucine dehydrogenase, ldh	0.724113	0.0311033	0.823045	0.273851
PA3535	probable serine protease	0.803859	0.293994	0.74239	0.0290106
PA3668	probable acetyl-coa synthetase	1.44928	0.0915666	1.65563	0.000282037
PA3688	hypothetical protein	0.656168	0.0168543	0.786164	0.116152
PA3699	probable transcriptional regulator	0.773994	0.233733	0.81103	0.273851
PA3723	probable FMN oxidoreductase	0.813008	0.304138	0.809061	0.133314
PA3762	hypothetical protein	0.431593	1.52347e-08	0.440529	7.7166e-08
PA3785	conserved hypothetical protein	0.772201	0.12713	0.76864	0.0351097
PA3789	hypothetical protein	0.586166	0.0011227	0.675219	0.0169404
PA3790	Putative copper transport outer membrane porin OprC precursor	0.625	0.000240599	0.606428	1.44175e-06
PA3826	hypothetical protein	0.429738	0.00880017	0.001	5.66479e-16
PA3842	specific Pseudomonas chaperone for ExoS, SpcS	0.569152	0.00237052	0.548847	0.00132117
PA3929	cyanide insensitive terminal oxidase, cioB	0.387297	0.00166809	0.563063	0.180327
PA3930	cyanide insensitive terminal oxidase, cioA	0.655308	0.0160639	0.710732	0.0464945
PA3943	conserved hypothetical protein	0.322165	1.07003e-05	0.236295	1.30993e-07
PA4147	transcriptional regulator AcoR	0.001	6.69333e-16	0.001	5.66479e-16
PA4172	probable nuclease	0.0505025	6.69333e-16	0.450857	0.0847184
PA4205	MexG	0.574383	0.000174024	0.648929	0.00128519
PA4206	probable Resistance-Nodulation-Cell Division (RND) efflux membrane fusion protein precursor mexH	0.684463	0.0061868	0.750188	0.0220319
PA4207	probable Resistance-Nodulation-Cell Division (RND) efflux transporter MexI	0.677966	0.00411991	0.73046	0.0070189
PA4208	probable outer membrane protein precursor OpmD	0.759878	0.085861	0.729395	0.00705655
PA4359	conserved hypothetical protein	0.588582	0.0923603	0.54407	0.00964159
PA4369	hypothetical protein	0.685871	0.0471387	0.634921	0.00345954
PA4384	hypothetical protein	0.762777	0.184872	0.78125	0.151056
PA4396	two-component response regulator	0.606428	0.0764084	0.648088	0.149508
PA4505	dipeptide ABC transporter ATP-binding protein DppD	0.760456	0.161697	0.784929	0.158712
PA4525	type 4 fimbrial precursor PilA	0.50226	6.85278e-09	0.483559	2.66759e-13
PA4528	type 4 prepilin peptidase PilD	0.427533	4.41734e-05	0.513347	0.00112402
PA4546	two-component sensor PilS	0.714286	0.14974	0.763942	0.303889
PA4548	probable D-amino acid oxidase	0.73692	0.226293	0.746269	0.265506
PA4551	type 4 fimbrial biogenesis protein PilV	0.567859	0.000513047	0.581734	0.000944996
PA4552	type 4 fimbrial biogenesis protein PilW	0.572082	0.000441678	0.731529	0.178867
PA4553	type 4 fimbrial biogenesis protein PilX	0.569152	4.59203e-06	0.58651	2.19491e-07
PA4554	type 4 fimbrial biogenesis protein PilY1	0.602773	3.14217e-05	0.582751	3.49231e-07
PA4556	type 4 fimbrial biogenesis protein PilE	0.606061	0.00223184	0.569801	8.62816e-05
PA4587	cytochrome c551 peroxidase precursor (ccpR)	0.524384	0.00422295	0.465333	0.000344296
PA4611	hypothetical protein	0.817661	0.359921	0.739098	0.0148636
PA4702	hypothetical protein	0.68306	0.0061868	0.733138	0.0220913
PA4703	hypothetical protein	0.782473	0.323807	0.680735	0.00594148
PA4704	cAMP-binding protein A cbpA	0.488281	2.77354e-05	0.449843	2.94437e-07
PA4724	probable aminoacyl-transfer RNA synthetase (class I)	0.290782	1.07003e-05	0.311818	4.7919e-05
PA4774	SpeE2	0.469925	0.0742012	0.001	5.66479e-16
PA4782	hypothetical protein	0.001	6.69333e-16	0.001	5.66479e-16
PA4834	CntI	0.773395	0.323117	0.685871	0.0410774
PA4838	hypothetical protein	0.724113	0.153498	0.712758	0.127397
PA4845	thiol:disulfide interchange protein DipZ	0.74239	0.26826	0.746826	0.236326
PA4909	probable ATP-binding component of ABC transporter	0.724638	0.151532	0.689655	0.0567671
PA4913	probable binding protein component of ABC transporter	0.784314	0.293994	0.747384	0.063732
PA4925	conserved hypothetical protein	0.549149	0.000102455	0.620732	0.00121149
PA4969	Cyclic AMP (cAMP) Phosphodiesterase, CpdA	0.505817	0.000161558	0.534474	0.000633452
PA5022	conserved hypothetical protein	0.792393	0.234669	0.819672	0.281179
PA5040	Type 4 fimbrial biogenesis outer membrane protein PilQ precursor	0.522193	5.70889e-08	0.500751	4.19632e-12
PA5041	type 4 fimbrial biogenesis protein PilP	0.668449	0.0166128	0.531915	1.7551e-07
PA5042	type 4 fimbrial biogenesis protein PilO	0.580046	0.0002346	0.551268	1.35087e-06
PA5043	type 4 fimbrial biogenesis protein PilN	0.39032	2.43199e-12	0.408998	1.20684e-14
PA5044	type 4 fimbrial biogenesis protein PilM	0.422654	2.87655e-14	0.478698	4.34837e-12
PA5122	hypothetical protein	0.687285	0.10836	0.64433	0.029921
PA5129	GrxC	0.001	6.69333e-16	0.001	5.66479e-16
PA5137	hypothetical protein	0.643915	0.00987428	0.726216	0.045745
PA5138	hypothetical protein	0.668896	0.0363853	0.713267	0.134092
PA5139	hypothetical protein	0.244379	6.69333e-16	0.241313	5.66479e-16
PA5167	DctP	0.795545	0.236228	0.833333	0.307496
PA5210	probable secretion pathway ATPase	0.754148	0.184362	0.711238	0.0223129
PA5235	glycerol-3-phosphate transporter GlpT	0.587544	0.00341786	0.715308	0.136203
PA5285	SutA	0.640615	0.00402264	0.682128	0.00644274
PA5472	hypothetical protein	0.672948	0.0061868	0.650618	0.000954829
PA5496	class II (cobalamin-dependent) ribonucleotide-diphosphate reductase subunit, NrdJb	0.780031	0.296347	0.784314	0.186913
PA5513	hypothetical protein poxA	0.12631	6.69333e-16	0.547945	0.142068
PA5541	dihydroorotase pyrC	0.759301	0.161697	0.694927	0.00914812
PA5542	Pseudomonas imipenem beta-lactamase PIB-1	0.75815	0.0997061	0.762195	0.026195
PA5545	conserved hypothetical protein	0.601685	0.000125255	0.568182	1.73585e-06

## Sheet: Differentially regulated 
Table S4. Static conditions	Differentially regulated in hemOa vs hemOin compared to PAO1 WT
Accession #	Description	Abundance Ratio: hemOa vs PAO1	Abundance Ratio Adj. P-Value	Abundance Ratio: hemOin vs PAO1	Abundance Ratio Adj. P-Value
PA0821	hypothetical protein	0.582411	0.0931282	1.39665	0.318872
PA0975	probable radical activating enzyme	1.89394	0.234669	0.001	5.66479e-16
PA1054	ShaA	1.66945	0.0552809	0.714796	0.312165
PA2510	transcriptional regulator CatR	0.001	6.69333e-16	1.78891	0.261525
PA3285	probable sigma-70 factor, ECF subfamily	2.1097	0.0515459	0.001	5.66479e-16
PA3550	alginate o-acetyltransferase AlgF	1.76991	0.122723	0.001	5.66479e-16
PA3845	probable transcriptional regulator	1.7301	0.0149238	0.538793	0.00628454

## Sheet: hemOa only up
Table S4. Static conditions	Upregulated in hemOa vs PAO1 WT
Accession #	Description	Abundance ratio: hemOα vs. PAO1	Abundance Ratio Adj. P-Value	LFC	P-value (-log10)	LFC
PA0037	transcriptional regulator TrpI	1.94932	0.205464	0.962969269055033	0.687264	0.963
PA0041	probable hemagglutinin	1.3624	0.365367	0.446148031818874	0.437271	0.447
PA0208	malonate decarboxylase alpha subunit mdcA	1.3624	0.218651	0.446148031818874	0.660249	0.447
PA0509	NirN	1.74216	0.343518	0.800877357986399	0.464051	0.801
PA0549	hypothetical protein	1.74825	0.160983	0.805912947883698	0.793221	0.806
PA0591	conserved hypothetical protein	1.3245	0.325752	0.405451450449646	0.487113	0.406
PA0840	probable oxidoreductase	1.34771	0.268156	0.430508908041284	0.571612	0.431
PA0964	pqsR-mediated PQS regulator, PmpR	1.45773	0.0806137	0.543719518489275	1.09359	0.544
PA0975	probable radical activating enzyme	1.89394	0.234669	0.921390165303634	0.629544	0.922
PA0997	PqsB	1.31752	0.195753	0.397828209246621	0.708293	0.398
PA1054	ShaA	1.66945	0.0552809	0.739372091873301	1.25742	0.74
PA1075	hypothetical protein	1.65017	0.0226048	0.722610301189136	1.6458	0.723
PA1423	BdlA	2.20264	0.0317447	1.13923579737117	1.49833	1.14
PA1512	secreted protein Hcp	1.43062	0.0978272	0.516635639286651	1.00954	0.517
PA1601	probable aldehyde dehydrogenase	3.47222	0.000478024	1.79585928321978	3.32055	1.796
PA1628	probable 3-hydroxyacyl-CoA dehydrogenase	1.54321	0.19953	0.625934281777462	0.699993	0.626
PA1656	HsiA2	1.80505	0.217737	0.852042118612899	0.662068	0.853
PA1695	translocation protein in type III secretion, pscB	2.06612	0.149851	1.04692104738749	0.824339	1.047
PA1748	probable enoyl-CoA hydratase/isomerase	1.36986	0.193957	0.454031630894707	0.712295	0.455
PA1811	NppA1	1.46413	0.301081	0.550042516371997	0.521317	0.551
PA1813	probable hydroxyacylglutathione hydrolase	1.3587	0.192235	0.442222328605074	0.716166	0.443
PA2056	probable transcriptional regulator	1.9685	0.0449791	0.977099597889921	1.34699	0.978
PA2067	probable hydrolase	1.35135	0.276541	0.434402824145775	0.558241	0.435
PA2174	hypothetical protein	1.65563	0.0806137	0.727379545337008	1.09359	0.728
PA2260	hypothetical protein	1.58983	0.010616	0.668868077782798	1.97404	0.669
PA2342	mannitol dehydrogenase, mtlD	1.51057	0.0963213	0.595096877854869	1.01628	0.596
PA2461	hypothetical protein	2.06186	0.0218769	1.0439433475876	1.66001	1.044
PA2466	Ferrioxamine receptor FoxA	1.57233	0.365474	0.652901329377732	0.437144	0.653
PA2503	hypothetical protein	1.41044	0.323807	0.496142467422571	0.489713	0.497
PA2599	conserved hypothetical protein	1000	6.69333e-16	9.96578428466209	15.1744	9.966
PA2676	probable type II secretion system protein	1000	6.69333e-16	9.96578428466209	15.1744	9.966
PA2683.1	Tsi5	1.91939	0.102122	0.940644722383579	0.990882	0.941
PA2711	probable periplasmic spermidine/putrescine-binding protein	2.01207	0.168707	1.0086822430998	0.772866	1.009
PA2782	biofilm-associated metzincin Inhibitor, BamI	1.47275	0.139592	0.558516520417355	0.85514	0.559
PA2930	probable transcriptional regulator	2.05761	0.0192269	1.04097178105631	1.71609	1.041
PA2946	hypothetical protein	1.3624	0.320353	0.446148031818874	0.494371	0.447
PA3031	hypothetical protein	1.30548	0.259788	0.38458370273713	0.585381	0.385
PA3165	histidinol-phosphate aminotransferase	1.30378	0.237621	0.382701517159154	0.624114	0.383
PA3192	two-component response regulator GltR	1.3986	0.134674	0.483984852996336	0.870716	0.484
PA3285	probable sigma-70 factor, ECF subfamily	2.1097	0.0515459	1.07704103576383	1.28781	1.078
PA3550	alginate o-acetyltransferase AlgF	1.76991	0.122723	0.823677227359537	0.911073	0.824
PA3584	glycerol-3-phosphate dehydrogenase	1.30039	0.293994	0.37894449670026	0.531662	0.379
PA3651	phosphatidate cytidylyltransferase, cdsA	1000	6.69333e-16	9.96578428466209	15.1744	9.966
PA3669	hypothetical protein	1000	6.69333e-16	9.96578428466209	15.1744	9.966
PA3720	hypothetical protein	1.39082	0.361407	0.475936324222789	0.442004	0.476
PA3796	hypothetical protein	1.53374	0.354391	0.61705613043101	0.450517	0.618
PA3833	hypothetical protein	1.47059	0.282306	0.556393348524385	0.54928	0.557
PA3841	exoenzyme S	1000	6.69333e-16	9.96578428466209	15.1744	9.966
PA3845	probable transcriptional regulator	1.7301	0.0149238	0.790858602161408	1.82612	0.791
PA3853	probable transferase	2.53165	5.96369e-07	1.34007544159762	6.22449	1.341
PA3957	probable short-chain dehydrogenase	2.63852	0.0111354	1.399730246491	1.9533	1.4
PA4022	hydrazone dehydrogenase, HdhA	1.28205	0.360324	0.358453970912476	0.443306	0.359
PA4090	hypothetical protein	1.43885	0.0854899	0.524915117051218	1.06809	0.525
PA4110	beta-lactamase precursor AmpC	1.42045	0.128053	0.50635266602479	0.89261	0.507
PA4174	probable transcriptional regulator	2.15517	0.0715411	1.10780328953451	1.14544	1.108
PA4176	peptidyl-prolyl cis-trans isomerase C2	1.31062	0.259671	0.390245037827557	0.585577	0.391
PA4184	sarcosine oxidation and utilization regulator SouR	1.33333	0.256566	0.415037499278844	0.590801	0.416
PA4197	BfiS	1.41844	0.361407	0.504304837375931	0.442004	0.505
PA4212	phenazine biosynthesis protein PhzC1	1.40845	0.072562	0.494109070270043	1.13929	0.495
PA4214	phenazine biosynthesis protein PhzE1	1.36426	0.127424	0.448114896528275	0.89475	0.449
PA4356	xenobiotic reductase XenB	1.32275	0.375106	0.403541860441015	0.425846	0.404
PA4516	hypothetical protein	3.23625	4.33887e-12	1.69432125675771	11.3626	1.695
PA4632	hypothetical protein	1.3587	0.223887	0.442222328605074	0.649972	0.443
PA4643	hypothetical protein	1.4556	0.273462	0.541617995843987	0.563103	0.542
PA4734	hypothetical protein	2.30415	0.00469932	1.20423305221761	2.32796	1.205
PA4871	hypothetical protein	1.5748	0.126193	0.655171503002559	0.898964	0.656
PA4988	3-deoxy-D-manno-octulosonic-acid (KDO) transferase WaaA	1.45985	0.122951	0.545824106814198	0.910267	0.546
PA4999	O-antigen ligase, WaaL	1000	6.69333e-16	9.96578428466209	15.1744	9.966
PA5190	NAD(P)H quinone oxidoreductase	1.28866	0.365367	0.365871442474959	0.437271	0.366
PA5206	acetylornithine deacetylase ArgE	1.44092	0.0930788	0.526992432083826	1.03115	0.527
PA5264	hypothetical protein	7.29927	6.69333e-16	2.86775220170156	15.1744	2.868
PA5281	probable hydrolase	1.37174	0.354391	0.45600928033515	0.450517	0.457
PA5283	probable transcriptional regulator	1.67504	0.193957	0.744197163397282	0.712295	0.745
PA5312	Aldehyde dehydrogenase pauC	1.29366	0.313282	0.37145968073724	0.504064	0.372
PA5391	hypothetical protein	2.23714	0.089969	1.16165326347877	1.04591	1.162
PA5413	low specificity l-threonine aldolase LtaA	1.38313	0.173388	0.467932447710969	0.760982	0.468
PA5458	putative acetyltransferase	1.57233	0.135143	0.652901329377732	0.869206	0.653
PA5464	hypothetical protein	1.79533	0.0169152	0.844250767322055	1.77172	0.845
PA5533	hypothetical protein	1.46843	0.151471	0.554273296650016	0.81967	0.555
PA5537	hypothetical protein	1000	6.69333e-16	9.96578428466209	15.1744	9.966

## Sheet: hemOin only up
Table S4. Static conditions	Upregulated in hemOin vs. PAO1 WT
Accession #	Description	Abundance ratio: hemOα vs. PAO1	Abundance Ratio Adj. P-Value	LFC	P-value (-log10)	LFC
PA0010	DNA-3-methyladenine glycosidase I tag	1.58228	0.0750784	0.662003536484986	0.663	1.12449
PA0139	alkyl hydroperoxide reductase subunit C	1.24224	0.310981	0.312939311660108	0.313	0.507266
PA0181	probable transcriptional regulator	2.30947	0.00489921	1.20756106993536	1.208	2.30987
PA0211	malonate decarboxylase beta subunit, mdcD	1.50602	0.0667589	0.590744853315162	0.591	1.17549
PA0280	sulfate transport protein CysA	1.38122	0.0804984	0.465938397578882	0.466	1.09421
PA0284	hypothetical protein	1.4245	0.131306	0.510457064357527	0.511	0.881714
PA0297	probable glutamine amidotransferase	2.09644	0.017142	1.06793882865658	1.068	1.76594
PA0299	Polyamine:pyruvate transaminase	1.25786	0.273851	0.330973234490369	0.331	0.562485
PA0323	probable binding protein component of ABC transporter	1000	5.66479e-16	9.96578428466209	9.966	15.2468
PA0476	probable permease	12.1951	5.66479e-16	3.608232280044	3.609	15.2468
PA0480	probable hydrolase	1.52207	0.154097	0.606034724339757	0.607	0.812207
PA0496	conserved hypothetical protein	1.79533	0.240676	0.844250767322055	0.845	0.618567
PA0562	probable hydrolase	1.25945	0.318872	0.332789087519129	0.333	0.496384
PA0582	dihydroneopterin aldolase	1.32979	0.151805	0.41119543298445	0.412	0.818714
PA0686	HxcR	1000	5.66479e-16	9.96578428466209	9.966	15.2468
PA0730	probable transferase	2.15054	0.0841264	1.10469737866669	1.105	1.07507
PA0821	hypothetical protein	1.39665	0.318872	0.481968507397831	0.482	0.496384
PA0864	probable transcriptional regulator	1000	5.66479e-16	9.96578428466209	9.966	15.2468
PA0896	subunit I of arginine N2-succinyltransferase = ornithine N2-succinyltransferase	1.31579	0.156832	0.395928676331139	0.396	0.804567
PA0898	N-Succinylglutamate 5-semialdehyde dehydrogenase	1.35501	0.0470316	0.438307278601691	0.439	1.32761
PA0995	methylated-DNA--protein-cysteine methyltransferase	2.079	0.060889	1.05589120089205	1.056	1.21546
PA1003	Transcriptional regulator MvfR	1.37552	0.0723205	0.459972730742493	0.46	1.14074
PA1044	hypothetical protein	1.9802	0.000268905	0.98564470702293	0.986	3.5704
PA1049	pyridoxine 5'-phosphate oxidase	1.26263	0.294115	0.336427664582477	0.337	0.531483
PA1125	probable cobalamin biosynthetic protein	1.37552	0.152154	0.459972730742493	0.46	0.817716
PA1127	probable oxidoreductase	1.27226	0.206113	0.347398782403481	0.348	0.685894
PA1136	probable transcriptional regulator	1.48588	0.186913	0.57132159005177	0.572	0.728361
PA1172	cytochrome c-type protein NapC	1000	5.66479e-16	9.96578428466209	9.966	15.2468
PA1205	conserved hypothetical protein	1.27551	0.281179	0.351074440546879	0.352	0.551017
PA1206	hypothetical protein	1.36612	0.310981	0.450084446378045	0.451	0.507266
PA1267	D-hydroxyproline dehydrogenase beta-subunit, LphB	1.31234	0.235929	0.392137097168765	0.393	0.627219
PA1295	conserved hypothetical protein	1.52672	0.149403	0.610433188237274	0.611	0.82564
PA1300	ECF sigma factor	1.72117	0.151805	0.783389931257558	0.784	0.818714
PA1346	hypothetical protein	2.15054	0.0837059	1.10469737866669	1.105	1.07724
PA1420	hypothetical protein	1000	5.66479e-16	9.96578428466209	9.966	15.2468
PA1521	probable guanine deaminase	1.27877	0.273851	0.354759487354735	0.355	0.562485
PA1561	aerotaxis receptor Aer	1.25628	0.272721	0.329159664118438	0.33	0.564281
PA1576	probable 3-hydroxyisobutyrate dehydrogenase	1.26103	0.251056	0.334607228958109	0.335	0.600229
PA1688	hypothetical protein	1.45985	0.229289	0.545824106814198	0.546	0.639617
PA1742	Glutamine amidotransferase class I	1.287	0.292471	0.364013496254377	0.365	0.533917
PA1812	membrane-bound lytic murein transglycosylase D precursor	1.4771	0.153801	0.56277226108709	0.563	0.813041
PA1840	hypothetical protein	1.49925	0.155338	0.584241333477502	0.585	0.808721
PA1847	NfuA	1.29199	0.210078	0.369594528517677	0.37	0.677619
PA1957	hypothetical protein	1.30378	0.318872	0.382701517159154	0.383	0.496384
PA2004	conserved hypothetical protein	2.39808	0.00121235	1.26188071121742	1.262	2.91637
PA2006	probable major facilitator superfamily (MFS) transporter	2.079	0.0961052	1.05589120089205	1.056	1.01725
PA2014	methylcrotonyl-CoA carboxylase, beta-subunit	1.25156	0.277976	0.32373259173411	0.324	0.555992
PA2028	probable transcriptional regulator	1000	5.66479e-16	9.96578428466209	9.966	15.2468
PA2034	hypothetical protein	1.33333	0.175496	0.415037499278844	0.416	0.755733
PA2074	hypothetical protein	1.8622	0.147219	0.897006006676674	0.898	0.832035
PA2117	hypothetical protein	1.5873	0.0889413	0.666576266274808	0.667	1.0509
PA2223	hypothetical protein	1.5015	0.0470316	0.586405917590825	0.587	1.32761
PA2261	probable 2-ketogluconate kinase	1.5083	0.147219	0.592919224549499	0.593	0.832035
PA2282	hypothetical protein	1.49031	0.234848	0.575615328461904	0.576	0.629213
PA2380	hypothetical protein	1.66945	0.0441859	0.739372091873301	0.74	1.35472
PA2400	PvdJ	1.3245	0.0837059	0.405451450449646	0.406	1.07724
PA2402	probable non-ribosomal peptide synthetase	1.27551	0.199609	0.351074440546879	0.352	0.699819
PA2424	PvdL	1.34953	0.0531178	0.432454552356253	0.433	1.27476
PA2463	hypothetical protein	1000	5.66479e-16	9.96578428466209	9.966	15.2468
PA2510	transcriptional regulator CatR	1.78891	0.261525	0.839079811818897	0.84	0.582487
PA2539	conserved hypothetical protein	1.66389	0.0364947	0.734563103950902	0.735	1.43777
PA2588	probable transcriptional regulator	1.32626	0.265506	0.407363571393423	0.408	0.575926
PA2604	conserved hypothetical protein	1.39082	0.318872	0.475936324222789	0.476	0.496384
PA2616	thioredoxin reductase 1	1.27389	0.237039	0.349235440883098	0.35	0.62518
PA2637	NADH dehydrogenase I chain A	1.48588	0.0416399	0.57132159005177	0.572	1.38049
PA2647	NADH dehydrogenase I chain L	1.35135	0.209982	0.434402824145775	0.435	0.677818
PA2649	NADH dehydrogenase I chain N	1.43472	0.228687	0.520769438793664	0.521	0.640758
PA2698	probable hydrolase	1.56986	0.000704183	0.650634722405787	0.651	3.15231
PA3171	3-demethylubiquinone-9 3-methyltransferase	1.23916	0.318872	0.309359421384307	0.31	0.496384
PA3183	glucose-6-phosphate 1-dehydrogenase	1.24844	0.283231	0.320125852253377	0.321	0.54786
PA3217	CyaB	1.38122	0.321501	0.465938397578882	0.466	0.492817
PA3277	probable short-chain dehydrogenase	1.36426	0.0993047	0.448114896528275	0.449	1.00303
PA3295	probable HIT family protein	1.29032	0.182259	0.367731784500487	0.368	0.739311
PA3316	probable permease of ABC transporter	1.6129	0.0367606	0.68965987938785	0.69	1.43462
PA3450	1-Cys peroxiredoxin LsfA	1.84502	2.56482e-06	0.883635243308216	0.884	5.59094
PA3481	conserved hypothetical protein	1.25471	0.287152	0.327348370671615	0.328	0.541888
PA3488	Tli5	1.56006	0.0207269	0.641603738043346	0.642	1.68347
PA3491	probable ferredoxin	1.62866	0.197536	0.703689439291908	0.704	0.704353
PA3504	probable aldehyde dehydrogenase	1.3369	0.277976	0.41888982477445	0.419	0.555992
PA3520	hypothetical protein	1.42045	0.272721	0.50635266602479	0.507	0.564281
PA3525	argininosuccinate synthase	1.26103	0.243018	0.334607228958109	0.335	0.614362
PA3555	ArnD	1000	5.66479e-16	9.96578428466209	9.966	15.2468
PA3598	conserved hypothetical protein	3.43643	9.98298e-10	1.7809089417538	1.781	9.00074
PA3602	conserved hypothetical protein	1.30378	0.203353	0.382701517159154	0.383	0.691748
PA3779	hypothetical protein	1.3245	0.151805	0.405451450449646	0.406	0.818714
PA3925	probable acyl-CoA thiolase	1.46843	0.0149989	0.554273296650016	0.555	1.82394
PA3951	conserved hypothetical protein	1000	5.66479e-16	9.96578428466209	9.966	15.2468
PA3976	thiamin-phosphate pyrophosphorylase	1.30719	0.283231	0.386468347082073	0.387	0.54786
PA4005	conserved hypothetical protein	1.38504	0.0620955	0.469929257774916	0.47	1.20694
PA4032	probable two-component response regulator	1.37363	0.173708	0.457989644463391	0.458	0.760179
PA4045	conserved hypothetical protein	1.72712	0.186913	0.788364746672851	0.789	0.728361
PA4047	GTP cyclohydrolase II	1.6	0.0342178	0.678071905112638	0.679	1.46575
PA4218	AmpP	1.26422	0.308525	0.338250400189295	0.339	0.510709
PA4224	pyochelin biosynthetic protein PchG	1.29534	0.145825	0.373327247394007	0.374	0.836167
PA4297	TadG	1.43062	0.279343	0.516635639286651	0.517	0.553862
PA4301	TadB	2.40385	0.02803	1.265344566521	1.266	1.55238
PA4319	conserved hypothetical protein	1.5674	0.0893193	0.648371670897218	0.649	1.04905
PA4391	hypothetical protein	1000	5.66479e-16	9.96578428466209	9.966	15.2468
PA4625	cyclic diguanylate-regulated TPS partner A, CdrA	1.73611	0.152364	0.795859283219775	0.796	0.817117
PA4770	L-lactate permease	1.42653	0.229289	0.512513650651464	0.513	0.639617
PA4869	hypothetical protein	1.30208	0.186913	0.380821783940931	0.381	0.728361
PA4897	TonB-dependent receptor	1.60256	0.0345219	0.680382065799839	0.681	1.4619
PA5093	probable histidine/phenylalanine ammonia-lyase	1.3624	0.240419	0.446148031818874	0.447	0.619032
PA5095	probable permease of ABC transporter	1.46628	0.209105	0.552156355637914	0.553	0.679636
PA5100	urocanase	1.30208	0.132049	0.380821783940931	0.381	0.879265
PA5106	conserved hypothetical protein	1.47493	0.0823174	0.560642821525743	0.561	1.08451
PA5217	probable binding protein component of ABC iron transporter	1.30548	0.149083	0.38458370273713	0.385	0.826571
PA5255	Alginate regulatory protein AlgQ	1.30719	0.173708	0.386468347082073	0.387	0.760179
PA5279	conserved hypothetical protein	1.3369	0.133837	0.41888982477445	0.419	0.873423
PA5440	probable peptidase	2.1692	0.0470553	1.11716134423275	1.118	1.32739
PA5508	Glutamylpolyamine synthetase homologue	1.90114	0.0513523	0.926865295369785	0.927	1.28944
PA5530	C5-dicarboxylate transporter	1.42045	0.226919	0.50635266602479	0.507	0.644129

## Sheet: hemOa only down
Table S4. Static conditions	Downregulated in hemOa vs. PAO1 WT
Accession #	Description	Abundance ratio: hemOα vs. PAO1	Abundance Ratio Adj. P-Value	LFC	P-value (-log10)	LFC
PA0147	probable oxidoreductase	0.001	6.69333e-16	-9.96578428466209	15.1744	-9.966
PA0233	probable transcriptional regulator	0.454339	0.0306964	-1.13815914522947	1.51291	-1.139
PA0253	HudR	0.513875	0.0312074	-0.960511710119025	1.50574	-0.961
PA0261	Type 6 lipase immunity, Tli3	0.665779	0.175919	-0.586884812852185	0.754686	-0.587
PA0304	polyamine transport protein PotI	0.712758	0.217276	-0.488515008957812	0.662988	-0.489
PA0334	probable major facilitator superfamily (MFS) transporter	0.001	6.69333e-16	-9.96578428466209	15.1744	-9.966
PA0391	hypothetical protein	0.619579	0.223182	-0.690640578615693	0.65134	-0.691
PA0426	Resistance-Nodulation-Cell Division (RND) multidrug efflux transporter MexB	0.81367	0.310462	-0.297484915710575	0.507991	-0.298
PA0448	transcriptional regulator, GcdR	0.49334	0.00633962	-1.01934608880481	2.19794	-1.02
PA0495	hypothetical protein	0.479157	0.0119592	-1.06143060049775	1.9223	-1.062
PA0502	probable biotin biosynthesis protein bioH	0.698324	0.121963	-0.51803149260217	0.913772	-0.519
PA0518	cytochrome c-551 precursor, NirM	0.500751	0.0167055	-0.997834332781886	1.77714	-0.998
PA0519	nitrite reductase precursor, NirS	0.724638	0.132505	-0.464668267003444	0.877769	-0.465
PA0520	regulatory protein NirQ	0.434783	0.0247259	-1.20163386116965	1.60685	-1.202
PA0540	hypothetical protein	0.70028	0.146297	-0.513995979367013	0.834765	-0.514
PA0542	conserved hypothetical protein	0.673854	0.0642625	-0.569491091958716	1.19204	-0.57
PA0553	hypothetical protein	0.001	6.69333e-16	-9.96578428466209	15.1744	-9.966
PA0557	hypothetical protein	0.648508	0.142428	-0.624802765252947	0.846404	-0.625
PA0561	hypothetical protein	0.001	6.69333e-16	-9.96578428466209	15.1744	-9.966
PA0641	probable bacteriophage protein	0.533618	0.049721	-0.9061209529971	1.30346	-0.907
PA0740	SDS hydrolase SdsA1	0.519211	0.0328143	-0.945607703181372	1.48394	-0.946
PA0821	hypothetical protein	0.582411	0.0931282	-0.779890039340047	1.03092	-0.78
PA0860	probable ATP-binding/permease fusion ABC transporter	0.001	6.69333e-16	-9.96578428466209	15.1744	-9.966
PA0913	MgtE	0.738007	0.267259	-0.438292851579147	0.573067	-0.439
PA1107	RoeA	0.524384	0.150875	-0.931304843650669	0.821382	-0.932
PA1123	hypothetical protein	0.637349	0.296707	-0.649845352306011	0.527672	-0.65
PA1150	pyocin S2	0.770416	0.29704	-0.376290383337052	0.527184	-0.377
PA1273	cobyrinic acid a,c-diamide synthase, cobB	0.722543	0.146999	-0.468843942974638	0.832687	-0.469
PA1318	cytochrome o ubiquinol oxidase subunit I	0.77821	0.29985	-0.361768359419153	0.523096	-0.362
PA1334	probable oxidoreductase	0.480538	0.0139466	-1.05727696507325	1.85553	-1.058
PA1343	hypothetical protein	0.781861	0.263317	-0.35501626421955	0.579521	-0.356
PA1355	hypothetical protein	0.001	6.69333e-16	-9.96578428466209	15.1744	-9.966
PA1392	hypothetical protein	0.001	6.69333e-16	-9.96578428466209	15.1744	-9.966
PA1397	probable two-component response regulator	0.686342	0.277526	-0.543000877402426	0.556696	-0.544
PA1429	probable cation-transporting P-type ATPase	0.587544	0.137094	-0.767231037023876	0.862981	-0.768
PA1450	conserved hypothetical protein	0.743494	0.256908	-0.427606172781899	0.590222	-0.428
PA1484	probable transcriptional regulator	0.286123	8.08616e-07	-1.80529245560071	6.09226	-1.806
PA1511	VgrG2a	0.643501	0.175919	-0.635986503745623	0.754686	-0.636
PA1518	conserved hypothetical protein	0.686342	0.189176	-0.543000877402426	0.723133	-0.544
PA1548	conserved hypothetical protein	0.301023	4.14218e-05	-1.73205207330029	4.38277	-1.733
PA1621	probable hydrolase	0.657462	0.26015	-0.60502015306241	0.584777	-0.606
PA1639	hypothetical protein	0.726216	0.290688	-0.461528559472877	0.536573	-0.462
PA1646	probable chemotaxis transducer	0.728863	0.161697	-0.456280481510725	0.791298	-0.457
PA2042	probable transporter (membrane subunit)	0.737463	0.209388	-0.439357178474257	0.679048	-0.44
PA2061	ABC transporter ATP-binding protein, SppD	0.471476	5.81168e-06	-1.08474462086847	5.2357	-1.085
PA2109	hypothetical protein	0.650195	0.14974	-0.62105550329974	0.824662	-0.622
PA2195	hydrogen cyanide synthase HcnC	0.75815	0.253453	-0.399444564589458	0.596102	-0.4
PA2266	probable cytochrome c precursor	1.57978	0.0324212	0.659722595233746	1.48917	0.66
PA2316	probable transcriptional regulator	0.581734	0.31437	-0.781569544815974	0.502559	-0.782
PA2321	GntK	0.535332	0.00835842	-0.901494455047575	2.07788	-0.902
PA2497	probable transcriptional regulator	0.526039	0.16266	-0.926758531986465	0.78872	-0.927
PA2504	hypothetical protein	0.74129	0.218651	-0.431890348286181	0.660249	-0.432
PA2510	transcriptional regulator CatR	0.001	6.69333e-16	-9.96578428466209	15.1744	-9.966
PA2531	probable aminotransferase	0.811688	0.296466	-0.301002256032814	0.528025	-0.302
PA2533	probable sodium:alanine symporter	0.698324	0.320353	-0.51803149260217	0.494371	-0.519
PA2559.1	SrfA	0.540249	0.0165568	-0.888304895208487	1.78102	-0.889
PA2565	hypothetical protein	0.670241	0.360104	-0.577247535593151	0.443572	-0.578
PA2573	probable chemotaxis transducer	0.781861	0.161697	-0.35501626421955	0.791298	-0.356
PA2741	50S ribosomal protein L20, rplT	0.794913	0.209861	-0.331131922217202	0.678069	-0.332
PA2777	conserved hypothetical protein	0.550358	0.151612	-0.861558419572029	0.819268	-0.862
PA2816	hypothetical protein	0.606061	0.101316	-0.722466024471091	0.994321	-0.723
PA2879	probable transcriptional regulator	0.524109	0.145148	-0.932061171343425	0.838189	-0.933
PA2913	hypothetical protein	0.683527	0.189176	-0.5489297694764	0.723133	-0.549
PA2932	morphinone reductase, morB	0.001	6.69333e-16	-9.96578428466209	15.1744	-9.966
PA3015	hypothetical protein	0.772201	0.150886	-0.372952097911829	0.82135	-0.373
PA3049	ribosome modulation factor, rmf	0.77101	0.123073	-0.375178479589612	0.909838	-0.376
PA3114	tRNA-pseudouridine synthase I truA	0.784314	0.295259	-0.350497247084133	0.529797	-0.351
PA3126	heat-shock protein IbpA	0.776398	0.234669	-0.36513259345253	0.629544	-0.366
PA3153	O-antigen translocase	0.751315	0.265902	-0.412510571249805	0.575279	-0.413
PA3234	probable sodium:solute symporter	0.738552	0.259304	-0.43722773891291	0.58619	-0.438
PA3288	hypothetical protein	0.619195	0.117641	-0.6915341649192	0.92944	-0.692
PA3401	hypothetical protein	0.483092	0.0919905	-1.0496307677246	1.03626	-1.05
PA3408	Heme uptake outer membrane receptor HasR precursor	0.76864	0.12713	-0.379620962055708	0.895751	-0.38
PA3430	probable aldolase	0.633312	0.0314296	-0.65901117119815	1.50266	-0.66
PA3486	VgrG4b	0.001	6.69333e-16	-9.96578428466209	15.1744	-9.966
PA3556	inner membrane L-Ara4N transferase ArnT	0.612745	0.173282	-0.706641057309409	0.761245	-0.707
PA3630	glutathione-dependent formaldehyde neutralization regulator GfnR	0.435161	0.00394503	-1.20037879798403	2.40395	-1.201
PA3645	(3R)-hydroxymyristoyl-[acyl carrier protein] dehydratase (fabZ)	0.594177	0.000551721	-0.751035176667862	3.25828	-0.752
PA3672	probable ATP-binding component of ABC transporter	0.001	6.69333e-16	-9.96578428466209	15.1744	-9.966
PA3696	conserved hypothetical protein	0.743494	0.16502	-0.427606172781899	0.782463	-0.428
PA3729	conserved hypothetical protein	0.821018	0.354391	-0.284514133244245	0.450517	-0.285
PA3749	probable major facilitator superfamily (MFS) transporter	0.696864	0.318172	-0.521050736900963	0.497339	-0.522
PA3783	hypothetical protein	0.399202	4.94553e-06	-1.32481060342048	5.30579	-1.325
PA3857	phosphatidylcholine synthase	0.594884	0.320079	-0.749319724574081	0.494743	-0.75
PA3887	Na+/H+ antiporter NhaP	0.690131	0.122935	-0.535057594894842	0.910325	-0.536
PA3892	conserved hypothetical protein	0.285144	0.000258264	-1.81023743059073	3.58794	-1.811
PA4011	hypothetical protein	0.655738	0.16287	-0.608809242675524	0.788158	-0.609
PA4067	Outer membrane protein OprG precursor	0.744602	0.0565397	-0.425459304765355	1.24765	-0.426
PA4077	probable transcriptional regulator	0.001	6.69333e-16	-9.96578428466209	15.1744	-9.966
PA4141	hypothetical protein	0.469704	1.28231e-10	-1.09017594979021	9.89201	-1.091
PA4156	FvbA	0.434028	0.0328143	-1.20414071678023	1.48394	-1.205
PA4352	conserved hypothetical protein	0.782473	0.160945	-0.353887836284907	0.793322	-0.354
PA4353	conserved hypothetical protein	0.616523	0.33053	-0.697773819555186	0.48079	-0.698
PA4393	AmpG	0.48852	0.00510601	-1.03351110236132	2.29192	-1.034
PA4563	30S ribosomal protein S20 (rpsT)	0.750751	0.0729788	-0.413594082409175	1.1368	-0.414
PA4568	50S ribosomal protein L21 (rplU)	0.632911	0.000381679	-0.659924558402379	3.4183	-0.66
PA4601	motility regulator (morA)	0.561167	0.168963	-0.833497336859835	0.772208	-0.834
PA4622	probable major facilitator superfamily (MFS) transporter	0.001	6.69333e-16	-9.96578428466209	15.1744	-9.966
PA4697	hypothetical protein	0.44603	0.0344724	-1.16478627814334	1.46253	-1.165
PA4778	CueR	0.781861	0.283204	-0.35501626421955	0.547901	-0.356
PA4835	CntM	0.8	0.354838	-0.321928094887362	0.44997	-0.322
PA5049	50S ribosomal protein L31	0.775795	0.337078	-0.366252263699564	0.472269	-0.367
PA5103	PuuR	0.723066	0.194403	-0.467801156488407	0.711296	-0.468
PA5114	hypothetical protein	0.686342	0.366957	-0.543000877402426	0.435385	-0.544
PA5123	hypothetical protein	0.621891	0.0284936	-0.685267406516842	1.54525	-0.686
PA5155	amino acid (lysine/arginine/ornithine/histidine/octopine) ABC transporter membrane protein	0.607533	0.133046	-0.718964335759539	0.875999	-0.719
PA5287	ammonium transporter AmtB	0.512295	0.0241956	-0.9649530529008	1.61626	-0.965
PA5316	50S ribosomal protein L28 rpmB	0.803213	0.252267	-0.316145742293356	0.59814	-0.317
PA5451	membrane subunit of A-band LPS efflux transporter wzm	0.633714	0.280943	-0.658097205351372	0.551382	-0.659
PA5529	probable sodium/proton antiporter	0.685871	0.161697	-0.54399071966485	0.791298	-0.544

## Sheet: hemOin only down
Table S4. Static conditions	Downregulated in hemOin vs PAO1 WT
Accession #	Description	Abundance ratio: hemOα vs. PAO1	Abundance Ratio Adj. P-Value	LFC	P-value (-log10)	LFC
PA0038	hypothetical protein	0.777605	0.265506	-0.36289064266586	-0.363	0.575926
PA0042	hypothetical protein	0.001	5.66479e-16	-9.96578428466209	-9.966	15.2468
PA0059	osmotically inducible protein OsmC	0.794281	0.0841264	-0.332278283056929	-0.333	1.07507
PA0177	probable purine-binding chemotaxis protein	0.724638	0.298685	-0.464668267003444	-0.465	0.524787
PA0193	hypothetical protein	0.423191	0.0567671	-1.24061962931176	-1.241	1.2459
PA0272	probable transcriptional regulator	0.426257	8.21067e-05	-1.23020301336642	-1.231	4.08562
PA0290	hypothetical protein	0.726216	0.172293	-0.461528559472877	-0.462	0.763732
PA0307	hypothetical protein	0.001	5.66479e-16	-9.96578428466209	-9.966	15.2468
PA0355	protease PfpI	0.841751	0.279343	-0.248534836138679	-0.249	0.553862
PA0452	probable stomatin-like protein	0.761035	0.294115	-0.393965275660243	-0.394	0.531483
PA0473	probable glutathione S-transferase	0.675676	0.0129233	-0.565597175854225	-0.566	1.88863
PA0477	probable transcriptional regulator	0.516262	0.234848	-0.953823953941167	-0.954	0.629213
PA0484	conserved hypothetical protein	0.733676	0.0818421	-0.446785562143122	-0.447	1.08702
PA0528	probable transcriptional regulator	0.571429	0.19183	-0.807354922057604	-0.808	0.717084
PA0537	conserved hypothetical protein	0.783699	0.149508	-0.351628329102782	-0.352	0.825337
PA0599	hypothetical protein	0.782473	0.240342	-0.353887836284907	-0.354	0.61917
PA0604	AgtB	0.819672	0.298441	-0.286881147788162	-0.287	0.525142
PA0623	probable bacteriophage protein	0.71736	0.145825	-0.479230561206336	-0.48	0.836167
PA0658	probable short-chain dehydrogenase	0.786782	0.312091	-0.345964030342872	-0.346	0.505719
PA0664	hypothetical protein	0.796178	0.135637	-0.32883646422954	-0.329	0.867623
PA0754	hypothetical protein	0.813008	0.287152	-0.298658315564515	-0.299	0.541888
PA0757	probable two-component sensor	0.654022	0.281392	-0.612588406698718	-0.613	0.550688
PA0758	hypothetical protein	0.830565	0.230398	-0.267835392097615	-0.268	0.637522
PA0763	anti-sigma factor MucA	0.755287	0.281392	-0.404903122145131	-0.405	0.550688
PA0776	hypothetical protein	0.610501	0.212185	-0.711935356978922	-0.712	0.673286
PA0826	hypothetical protein	0.001	5.66479e-16	-9.96578428466209	-9.966	15.2468
PA0871	pterin-4-alpha-carbinolamine dehydratase	0.796178	0.206113	-0.32883646422954	-0.329	0.685894
PA0889	arginine/ornithine transport protein AotQ	0.518135	0.00850172	-0.948600847493356	-0.949	2.07049
PA0948	hypothetical protein	0.686813	0.251819	-0.542010355536609	-0.543	0.598912
PA0975	probable radical activating enzyme	0.001	5.66479e-16	-9.96578428466209	-9.966	15.2468
PA1051	probable transporter	0.506586	0.171534	-0.981121989794311	-0.982	0.765651
PA1054	ShaA	0.714796	0.312165	-0.484395962502666	-0.485	0.505616
PA1074	branched-chain amino acid transport protein BraC	0.823723	0.191891	-0.279768421593595	-0.28	0.716946
PA1135	conserved hypothetical protein	0.826446	0.283231	-0.27500704749987	-0.276	0.54786
PA1173	cytochrome c-type protein NapB precursor	0.683527	0.309034	-0.5489297694764	-0.549	0.509994
PA1266.1	D-hydroxyproline dehydrogenase gamma-subunit, LphF	0.001	5.66479e-16	-9.96578428466209	-9.966	15.2468
PA1275	cobalamin biosynthetic protein CobD	0.527148	0.273851	-0.923719678749389	-0.924	0.562485
PA1353	hypothetical protein	0.588928	0.00575822	-0.763836458890952	-0.764	2.23971
PA1408	hypothetical protein	0.808407	0.279308	-0.306845500314283	-0.307	0.553916
PA1425	probable ATP-binding component of ABC transporter	0.638978	0.290572	-0.646162657157894	-0.647	0.536746
PA1440	hypothetical protein	0.732601	0.0476463	-0.448900951145128	-0.449	1.32197
PA1531	hypothetical protein	0.746826	0.307496	-0.421155960662224	-0.422	0.51216
PA1550	hypothetical protein	0.801925	0.17759	-0.318461465167583	-0.319	0.750581
PA1595	hypothetical protein	0.4662	0.0322519	-1.10097764772482	-1.101	1.49144
PA1668	DotU2	0.666667	0.202485	-0.584962500721156	-0.585	0.693607
PA1713	transcriptional regulator ExsA	0.557414	0.0912187	-0.843179890257174	-0.844	1.03992
PA1718	type III export protein PscE	0.447027	6.99765e-05	-1.16156525639703	-1.162	4.15505
PA1789	hypothetical protein	0.838223	0.265506	-0.254594043033141	-0.255	0.575926
PA1842	hypothetical protein	0.74129	0.301639	-0.431890348286181	-0.432	0.520513
PA1857	conserved hypothetical protein	0.720461	0.155338	-0.473007567916174	-0.474	0.808721
PA1873	hypothetical protein	0.609013	0.0807027	-0.715454127115718	-0.716	1.09311
PA1874	hypothetical protein	0.602047	8.65329e-06	-0.732052073300289	-0.733	5.06282
PA1933	probable hydroxylase large subunit	0.808407	0.269674	-0.306845500314283	-0.307	0.56916
PA1943	hypothetical protein	0.729927	0.0400814	-0.454175893185802	-0.455	1.39706
PA1948	membrane protein component of ABC ribose transporter	0.630915	0.0923974	-0.664482840364683	-0.665	1.03434
PA1956	FapA	0.367242	1.31855e-06	-1.44519698238171	-1.446	5.8799
PA1975	NosP NO sensor	0.001	5.66479e-16	-9.96578428466209	-9.966	15.2468
PA1976	nahK histidine kinase	0.60241	0.0837059	-0.7311832415722	-0.732	1.07724
PA1995	hypothetical protein	0.326691	1.40204e-09	-1.6140030448649	-1.615	8.85324
PA2044	hypothetical protein	0.822368	0.184969	-0.282143228781498	-0.283	0.732901
PA2071	elongation factor G	0.841751	0.279343	-0.248534836138679	-0.249	0.553862
PA2044	hypothetical protein	0.822368	0.184969	-0.282143228781498	-0.283	0.732901
PA2071	elongation factor G	0.841751	0.279343	-0.248534836138679	-0.249	0.553862
PA2096	probable transcriptional regulator	0.651466	0.294115	-0.618238655595455	-0.619	0.531483
PA2144	glycogen phosphorylase	0.683995	0.00599372	-0.54794331129035	-0.548	2.2223
PA2146	conserved hypothetical protein	0.534188	0.216081	-0.904580434921318	-0.905	0.665384
PA2147	catalase HPII	0.65445	0.000268698	-0.611644543373662	-0.612	3.57074
PA2151	conserved hypothetical protein	0.753012	0.0641418	-0.409255146684838	-0.41	1.19286
PA2152	probable trehalose synthase	0.771605	0.0470316	-0.374065718222538	-0.375	1.32761
PA2160	probable glycosyl hydrolase	0.805802	0.122676	-0.31150311546827	-0.312	0.91124
PA2161	hypothetical protein	0.776398	0.318872	-0.36513259345253	-0.366	0.496384
PA2162	probable glycosyl hydrolase	0.739098	0.0105511	-0.43616183931445	-0.437	1.9767
PA2164	probable glycosyl hydrolase	0.790514	0.175496	-0.339137384919585	-0.34	0.755733
PA2165	probable glycogen synthase	0.723589	0.0362385	-0.466757615726171	-0.467	1.44083
PA2166	hypothetical protein	0.69979	0.277976	-0.51500591643373	-0.516	0.555992
PA2173	hypothetical protein	0.742942	0.0622978	-0.42867840994823	-0.429	1.20553
PA2178	hypothetical protein	0.668896	0.265506	-0.58014548442338	-0.581	0.575926
PA2184	conserved hypothetical protein	0.761615	0.0567671	-0.3928669162308	-0.393	1.2459
PA2189	hypothetical protein	0.649773	0.263909	-0.621993231666123	-0.622	0.578546
PA2190	conserved hypothetical protein	0.703235	0.0216242	-0.507921464957328	-0.508	1.66506
PA2273	SoxR	0.645161	0.10189	-0.632268215499513	-0.633	0.991869
PA2306	AmbA	0.583431	0.149508	-0.777367109450413	-0.778	0.825337
PA2322	GntP	0.591017	0.0267377	-0.758729568457863	-0.759	1.57288
PA2327	probable permease of ABC transporter	0.540249	0.310981	-0.888304895208487	-0.889	0.507266
PA2382	L-lactate dehydrogenase	0.001	5.66479e-16	-9.96578428466209	-9.966	15.2468
PA2394	PvdN	0.815661	0.229289	-0.293958979028694	-0.294	0.639617
PA2472	probable major facilitator superfamily (MFS) transporter	0.713267	0.299915	-0.487486349348536	-0.488	0.523002
PA2488	probable transcriptional regulator	0.001	5.66479e-16	-9.96578428466209	-9.966	15.2468
PA2508	muconolactone delta-isomerase	0.723066	0.0818421	-0.467801156488407	-0.468	1.08702
PA2566	conserved hypothetical protein	0.564653	0.0627032	-0.824564212089827	-0.825	1.20271
PA2694	Trx2	0.638162	0.273196	-0.648005179810493	-0.649	0.563525
PA2756	hypothetical protein	0.727802	0.246621	-0.458382004156013	-0.459	0.60797
PA2792	hypothetical protein	0.727273	0.0401746	-0.459431618637297	-0.46	1.39605
PA2815	probable acyl-CoA dehydrogenase	0.819001	0.171534	-0.288063200325316	-0.289	0.765651
PA2824	SagS	0.802568	0.18026	-0.317304068361915	-0.318	0.744099
PA2853	Outer membrane lipoprotein OprI precursor	0.834028	0.243018	-0.261831658752137	-0.262	0.614362
PA2862	lactonizing lipase precursor	0.709723	0.265506	-0.49467161164755	-0.495	0.575926
PA2870	diguanylate cyclase	0.555864	0.180283	-0.847195186589395	-0.848	0.744046
PA2939	probable aminopeptidase	0.805153	0.118919	-0.312665173558394	-0.313	0.924747
PA2959	conserved hypothetical protein	0.762777	0.212598	-0.390667685559668	-0.391	0.672441
PA2984	hypothetical protein	0.001	5.66479e-16	-9.96578428466209	-9.966	15.2468
PA3025	probable FAD-dependent glycerol-3-phosphate dehydrogenase	0.001	5.66479e-16	-9.96578428466209	-9.966	15.2468
PA3081	conserved hypothetical protein	0.728332	0.0116897	-0.457331625485014	-0.458	1.9322
PA3098	general secretion pathway protein J	0.001	5.66479e-16	-9.96578428466209	-9.966	15.2468
PA3101	general secretion pathway protein G	0.804505	0.23551	-0.313826296390398	-0.314	0.62799
PA3102	general secretion pathway protein F	0.81367	0.272721	-0.297484915710575	-0.298	0.564281
PA3110	hypothetical protein	0.765697	0.229289	-0.385154896884344	-0.386	0.639617
PA3124	probable transcriptional regulator	0.470367	0.00900017	-1.08814159686902	-1.089	2.04575
PA3254	probable ATP-binding component of ABC transporter	0.757576	0.283231	-0.400537929583729	-0.401	0.54786
PA3273	hypothetical protein	0.701754	0.0471308	-0.510961919277379	-0.511	1.32669
PA3285	probable sigma-70 factor, ECF subfamily	0.001	5.66479e-16	-9.96578428466209	-9.966	15.2468
PA3421	conserved hypothetical protein	0.62422	0.160078	-0.679874147746623	-0.68	0.795669
PA3423	probable transcriptional regulator	0.639795	0.30423	-0.644317778337577	-0.645	0.516798
PA3496	hypothetical protein	0.718391	0.0162465	-0.477159211186641	-0.478	1.78924
PA3526	MotY	0.731529	0.231707	-0.451013242943973	-0.452	0.63506
PA3550	alginate o-acetyltransferase AlgF	0.001	5.66479e-16	-9.96578428466209	-9.966	15.2468
PA3565	probable transcriptional regulator	0.394166	1.76527e-05	-1.34312351940185	-1.344	4.75319
PA3634	conserved hypothetical protein	0.539957	0.00536403	-0.88908409859815	-0.89	2.27051
PA3845	probable transcriptional regulator	0.538793	0.00628454	-0.892196710465485	-0.893	2.20173
PA3850	hypothetical protein	0.681199	0.0966427	-0.553851968181126	-0.554	1.01483
PA3858	probable amino acid-binding protein	0.793021	0.15478	-0.334568275666133	-0.335	0.810285
PA3859	carboxylesterase	0.729927	0.0868326	-0.454175893185802	-0.455	1.06132
PA3874	respiratory nitrate reductase beta chain	0.186047	8.56622e-07	-2.4262647547021	-2.427	6.06721
PA3907	TOX-REase-5 domain-containing effector, TseT	0.001	5.66479e-16	-9.96578428466209	-9.966	15.2468
PA3923	hypothetical protein	0.83612	0.254004	-0.258217389536018	-0.259	0.59516
PA3945	conserved hypothetical protein	0.664452	0.149083	-0.589763486984977	-0.59	0.826571
PA3948	Two-component response regulator RocA1	0.69979	0.0813561	-0.51500591643373	-0.516	1.08961
PA4124	homoprotocatechuate 2,3-dioxygenase	0.001	5.66479e-16	-9.96578428466209	-9.966	15.2468
PA4131	probable iron-sulfur protein	0.720981	0.0350505	-0.471967787661516	-0.472	1.45531
PA4133	cytochrome c oxidase subunit (cbb3-type)	0.777001	0.171534	-0.364012053558615	-0.365	0.765651
PA4171	probable protease	0.537057	1.44861e-07	-0.896853072896707	-0.897	6.83905
PA4211	probable phenazine biosynthesis protein	0.74239	0.0653173	-0.429749850800216	-0.43	1.18497
PA4294	hypothetical protein	0.001	5.66479e-16	-9.96578428466209	-9.966	15.2468
PA4299	TadD	0.583771	0.292471	-0.776525151421912	-0.777	0.533917
PA4311	conserved hypothetical protein	0.545554	0.00022728	-0.874206785877799	-0.875	3.64344
PA4317	hypothetical protein	0.794281	0.229289	-0.332278283056929	-0.333	0.639617
PA4331	probable ferredoxin reductase	0.516262	0.00536403	-0.953823953941167	-0.954	2.27051
PA4386	GroES protein	0.848176	0.314291	-0.237563718317676	-0.238	0.502668
PA4394	conserved hypothetical protein	0.757576	0.0969964	-0.400537929583729	-0.401	1.01324
PA4547	two-component response regulator PilR	0.8	0.191891	-0.321928094887362	-0.322	0.716946
PA4555	type 4 fimbrial biogenesis protein PilY2	0.603865	0.00938741	-0.727702672837238	-0.728	2.02745
PA4591	hypothetical protein	0.362582	1.11796e-06	-1.46362245685189	-1.464	5.95157
PA4616	probable c4-dicarboxylate-binding protein	0.714796	0.0830035	-0.484395962502666	-0.485	1.0809
PA4656	conserved hypothetical protein	0.754717	0.199609	-0.405992359675837	-0.406	0.699819
PA4715	probable aminotransferase	0.786782	0.171534	-0.345964030342872	-0.346	0.765651
PA4738	conserved hypothetical protein	0.846024	0.303873	-0.241230035515445	-0.242	0.517308
PA4739	conserved hypothetical protein	0.772201	0.0403626	-0.372952097911829	-0.373	1.39402
PA4781	cyclic di-GMP phosphodiesterase	0.765697	0.0470316	-0.385154896884344	-0.386	1.32761
PA4861	probable ATP-binding component of ABC transporter	0.513611	0.180966	-0.961252884058208	-0.962	0.742403
PA4876	osmotically inducible lipoprotein OsmE	0.824402	0.193695	-0.278579550458423	-0.279	0.712881
PA4877	hypothetical protein	0.81103	0.318995	-0.302172799740752	-0.303	0.496216
PA4880	probable bacterioferritin	0.826446	0.203792	-0.27500704749987	-0.276	0.690814
PA4989	probable transcriptional regulator	0.508906	0.209105	-0.974529312483882	-0.975	0.679636
PA5059	probable transcriptional regulator	0.698812	0.273851	-0.517023672064581	-0.518	0.562485
PA5112	esterase EstA	0.796178	0.209105	-0.32883646422954	-0.329	0.679636
PA5120	hypothetical protein	0.369959	0.0150501	-1.43456151187261	-1.435	1.82246
PA5158	probable outer membrane protein precursor	0.793651	0.294115	-0.333423733725192	-0.334	0.531483
PA5170	arginine/ornithine antiporter	0.757576	0.180535	-0.400537929583729	-0.401	0.74344
PA5178	conserved hypothetical protein	0.814332	0.152039	-0.296310560708092	-0.297	0.818045
PA5194	hypothetical protein	0.616903	0.0560046	-0.696884090855455	-0.697	1.25178
PA5213	glycine cleavage system protein P1	0.821018	0.178987	-0.284514133244245	-0.285	0.747179
PA5251	hypothetical protein	0.738007	0.268715	-0.438292851579147	-0.439	0.570708
PA5264	hypothetical protein	0.248139	8.04743e-06	-2.01077983875324	-2.011	5.09434
PA5280	site-specific recombinase Sss	0.568505	0.133302	-0.814755482809874	-0.815	0.875165
PA5306	conserved hypothetical protein	0.644745	0.262106	-0.633198686374004	-0.634	0.581523
PA5403	probable transcriptional regulator	0.001	5.66479e-16	-9.96578428466209	-9.966	15.2468
PA5427	alcohol dehydrogenase	0.819672	0.231059	-0.286881147788162	-0.287	0.636278
PA5434	tryptophan permease	0.538793	0.00577043	-0.892196710465485	-0.893	2.23879
PA5447	glycosyltransferase WbpZ	0.673854	0.287152	-0.569491091958716	-0.57	0.541888
PA5481	hypothetical protein	0.791139	0.110856	-0.337996463515016	-0.338	0.955239
PA5497	class II (cobalamin-dependent) ribonucleotide-diphosphate reductase subunit, NrdJa	0.825764	0.203417	-0.276198865032242	-0.277	0.691614
PA5543	hypothetical protein	0.490196	0.169678	-1.02856915219677	-1.029	0.770374
